# Supplementary material for: A research on spatial configuration characteristics and social performance evaluation of public sports facilities in shanghai based on geographic information system (GIS)
Source: PLoS One. 2025 May 12;20(5):e0310585. doi: 10.1371/journal.pone.0310585 (PMC12068736; doi:10.1371/journal.pone.0310585)
Supplement: S8 File — (XLSX) [file pone.0310585.s008.xlsx]

## Sheet: Sheet1
longitude	latitude	name of administrative district	Type of facility	Area (square meters)
121.540375	31.31227	Yangpu district	Citizen's Puzzle and Fitness Center	30
121.540375	31.31227	Yangpu district	Citizen's Puzzle and Fitness Center	100
121.540665	31.311651	Yangpu district	Citizen's Puzzle and Fitness Center	50
121.540375	31.31227	Yangpu district	Citizen's Puzzle and Fitness Center	35
121.47633361816406	31.293813705444336	Hongkou district	Civic Fitness Trail	135
121.46736907958984	31.285600662231445	Hongkou district	Citizen's Puzzle and Fitness Center	45
121.4691162109375	31.284273147583008	Hongkou district	Citizen's Puzzle and Fitness Center	45
121.46810913085938	31.28464126586914	Hongkou district	Citizen's Puzzle and Fitness Center	45
121.46663665771484	31.28426170349121	Hongkou district	Citizen's Puzzle and Fitness Center	45
121.46841430664062	31.292949676513672	Hongkou district	Citizen's Puzzle and Fitness Center	100
121.47005462646484	31.294036865234375	Hongkou district	Civic Fitness Trail	375
121.4936294555664	31.27519416809082	Hongkou district	Citizen's Puzzle and Fitness Center	50
121.47567749023438	31.269359588623047	Hongkou district	Citizen's Puzzle and Fitness Center	20
121.4684066772461	31.282615661621094	Hongkou district	Citizen's Puzzle and Fitness Center	45
121.47005462646484	31.294036865234375	Hongkou district	citizen's ballpark	600
121.48994445800781	31.26344871520996	Hongkou district	Citizen's Puzzle and Fitness Center	30
121.48812103271484	31.26382064819336	Hongkou district	Citizen's Puzzle and Fitness Center	50
121.46945190429688	31.29470443725586	Hongkou district	Citizen's Puzzle and Fitness Center	100
121.351074	30.920319	Songjiang district	Citizen's Puzzle and Fitness Center	200
121.34866	30.933144	Songjiang district	citizen's ballpark	600
121.34823	30.933115	Songjiang district	Citizen's Puzzle and Fitness Center	200
121.343124	30.96345	Songjiang district	Citizen's Puzzle and Fitness Center	300
121.33076	30.963215	Songjiang district	citizen's ballpark	600
121.33054	30.963017	Songjiang district	Citizen's Puzzle and Fitness Center	300
121.33319	30.948584	Songjiang district	Citizen's Puzzle and Fitness Center	30
121.332146	30.950653	Songjiang district	Citizen's Puzzle and Fitness Center	300
121.32495	30.946955	Songjiang district	Citizen's Puzzle and Fitness Center	400
121.321205	30.931852	Songjiang district	citizen's ballpark	600
121.321846	30.93192	Songjiang district	Citizen's Puzzle and Fitness Center	300
121.320915	30.919813	Songjiang district	Citizen's Puzzle and Fitness Center	200
121.3206	30.919556	Songjiang district	citizen's ballpark	600
121.32057	30.919382	Songjiang district	Citizen's Puzzle and Fitness Center	200
121.3084	30.918089	Songjiang district	Citizen's Puzzle and Fitness Center	200
121.29971	30.913946	Songjiang district	Citizen's Puzzle and Fitness Center	500
121.29268	30.921368	Songjiang district	Citizen's Puzzle and Fitness Center	200
121.28253	30.920395	Songjiang district	Citizen's Puzzle and Fitness Center	300
121.283875	30.929468	Songjiang district	Citizen's Puzzle and Fitness Center	450
121.283936	30.929346	Songjiang district	citizen's ballpark	1150
121.2839	30.929605	Songjiang district	Civic Fitness Trail	294
121.28379	30.930119	Songjiang district	Citizen's Puzzle and Fitness Center	200
121.27973	30.92765	Songjiang district	Citizen's Puzzle and Fitness Center	100
121.27824	30.928364	Songjiang district	Citizen's Puzzle and Fitness Center	200
121.27638	30.925947	Songjiang district	Citizen's Puzzle and Fitness Center	300
121.275795	30.927666	Songjiang district	Citizen's Puzzle and Fitness Center	300
121.27512	30.927378	Songjiang district	Civic Fitness Trail	390
121.27327	30.926859	Songjiang district	Citizen's Puzzle and Fitness Center	200
121.27618	30.909554	Songjiang district	citizen's ballpark	600
121.27563	30.909475	Songjiang district	Citizen's Puzzle and Fitness Center	300
121.275986	30.909958	Songjiang district	Citizen's Puzzle and Fitness Center	100
121.2667	30.915388	Songjiang district	Citizen's Puzzle and Fitness Center	100
121.26622	30.917662	Songjiang district	citizen's ballpark	600
121.266754	30.918167	Songjiang district	Citizen's Puzzle and Fitness Center	200
121.255875	30.915045	Songjiang district	Citizen's Puzzle and Fitness Center	200
121.27247	30.926706	Songjiang district	Citizen's Puzzle and Fitness Center	300
121.27276	30.92705	Songjiang district	Civic Fitness Trail	300
121.27437	30.93095	Songjiang district	Citizen's Puzzle and Fitness Center	300
121.2652	30.930613	Songjiang district	citizen's ballpark	650
121.26561	30.935705	Songjiang district	Citizen's Puzzle and Fitness Center	50
121.25823	30.930222	Songjiang district	Citizen's Puzzle and Fitness Center	200
121.25824	30.930244	Songjiang district	citizen's ballpark	1000
121.255196	30.930843	Songjiang district	Civic Fitness Trail	1259
121.25757	30.935947	Songjiang district	Civic Fitness Trail	438
121.25504	30.935871	Songjiang district	Civic Fitness Trail	440
121.251045	30.93587	Songjiang district	Civic Fitness Trail	866
121.25459	30.938929	Songjiang district	Citizen's Puzzle and Fitness Center	200
121.00819684910383	30.94420939426485	Jinshan district	Citizen's Puzzle and Fitness Center	60
121.00822697818026	30.94422558899369	Jinshan district	citizen's ballpark	300
121.0085021020074	30.942795630916116	Jinshan district	Citizen's Puzzle and Fitness Center	45
121.07073765880354	30.900025694231108	Jinshan district	citizen's ballpark	500
121.07014725843172	30.899993705682604	Jinshan district	Citizen's Puzzle and Fitness Center	25
121.03256633095873	30.83393384843713	Jinshan district	Citizen's Puzzle and Fitness Center	30
121.00676241351412	30.83310192965386	Jinshan district	Citizen's Puzzle and Fitness Center	40
121.03174102297963	30.83579287404181	Jinshan district	citizen's ballpark	500
121.00880146473708	30.83680151256579	Jinshan district	citizen's ballpark	440
121.00901922866235	30.837154858256326	Jinshan district	Citizen's Puzzle and Fitness Center	70
121.05816468561194	30.88849072409706	Jinshan district	Citizen's Puzzle and Fitness Center	30
121.05631144496789	30.878169743507325	Jinshan district	Civic Fitness Trail	465
121.05587307823924	30.877042643870954	Jinshan district	citizen's ballpark	500
121.00505003004949	30.924276923835464	Jinshan district	Citizen's Puzzle and Fitness Center	55
121.01921588887559	30.84686341132648	Jinshan district	Citizen's Puzzle and Fitness Center	60
121.02941589813373	30.85048035776149	Jinshan district	Citizen's Puzzle and Fitness Center	60
121.01352882046403	30.849807222717033	Jinshan district	Civic Fitness Trail	0
121.02881286275263	30.852533666768714	Jinshan district	citizen's ballpark	500
121.01278241634134	30.85076600983747	Jinshan district	Citizen's Puzzle and Fitness Center	50
121.03222060172315	30.855361808303947	Jinshan district	Citizen's Puzzle and Fitness Center	65
121.01246655287336	30.850907551543944	Jinshan district	citizen's ballpark	500
121.03210463226326	30.85534084034859	Jinshan district	Civic Fitness Trail	450
121.02440404351265	30.85628008074964	Jinshan district	Citizen's Puzzle and Fitness Center	30
121.03618213425968	30.862163944000912	Jinshan district	Citizen's Puzzle and Fitness Center	50
121.00610675233256	30.905126078628733	Jinshan district	citizen's ballpark	500
121.03281860725704	30.873213852921992	Jinshan district	Citizen's Puzzle and Fitness Center	20
121.00593857220944	30.904762651038567	Jinshan district	Citizen's Puzzle and Fitness Center	30
121.01194421930306	30.904563352778972	Jinshan district	Citizen's Puzzle and Fitness Center	80
121.02994754998561	30.894521713715402	Jinshan district	Citizen's Puzzle and Fitness Center	120
121.03048767918132	30.890580777511392	Jinshan district	Citizen's Puzzle and Fitness Center	20
121.02517897577043	30.873906091967253	Jinshan district	Citizen's Puzzle and Fitness Center	30
121.03011925138544	30.886268088690645	Jinshan district	Citizen's Puzzle and Fitness Center	40
121.307304	30.941628	Songjiang district	Citizen's Puzzle and Fitness Center	300
121.3195	30.946445	Songjiang district	Citizen's Puzzle and Fitness Center	200
121.30679	30.941263	Songjiang district	Citizen's Puzzle and Fitness Center	300
121.31293	30.941692	Songjiang district	Citizen's Puzzle and Fitness Center	200
121.31233	30.954067	Songjiang district	Citizen's Puzzle and Fitness Center	200
121.31101	30.941954	Songjiang district	Civic Fitness Trail	756
121.29492	30.941141	Songjiang district	Citizen's Puzzle and Fitness Center	300
121.29667	30.94722	Songjiang district	Citizen's Puzzle and Fitness Center	200
121.283195	30.944454	Songjiang district	Citizen's Puzzle and Fitness Center	200
121.28163	30.94302	Songjiang district	Citizen's Puzzle and Fitness Center	100
121.27566	30.942842	Songjiang district	Citizen's Puzzle and Fitness Center	300
121.27561	30.94283	Songjiang district	citizen's ballpark	600
121.27533	30.94943	Songjiang district	Citizen's Puzzle and Fitness Center	300
121.27727	30.951586	Songjiang district	Citizen's Puzzle and Fitness Center	300
121.25952	30.950735	Songjiang district	Citizen's Puzzle and Fitness Center	300
121.26139	30.951767	Songjiang district	citizen's ballpark	600
121.244896	30.955524	Songjiang district	Citizen's Puzzle and Fitness Center	200
121.46845	31.28811	Hongkou district	Civic Fitness Trail	600
121.469036	31.288356	Hongkou district	Citizen's Puzzle and Fitness Center	30
121.36774444580078	31.20094871520996	Changning district	Citizen's Puzzle and Fitness Center	25
121.3494674179413	31.21188122167283	Changning district	Citizen's Puzzle and Fitness Center	100
121.36356133267972	31.215127229189026	Changning district	Citizen's Puzzle and Fitness Center	55
121.36364	31.19859	Changning district	Citizen's Puzzle and Fitness Center	25
121.361152	31.198131	Changning district	Citizen's Puzzle and Fitness Center	25
121.27142	31.082754	Songjiang district	Civic Fitness Trail	1100
121.361518	31.200013	Changning district	Citizen's Puzzle and Fitness Center	75
121.359665	31.204042	Changning district	Citizen's Puzzle and Fitness Center	35
121.35921	31.20316	Changning district	Citizen's Puzzle and Fitness Center	55
121.357092	31.204689	Changning district	Citizen's Puzzle and Fitness Center	25
121.36003	31.20491	Changning district	Citizen's Puzzle and Fitness Center	55
121.358475	31.205132	Changning district	Citizen's Puzzle and Fitness Center	55
121.35721	31.20647	Changning district	Citizen's Puzzle and Fitness Center	55
121.36031341552734	31.207019805908203	Changning district	Citizen's Puzzle and Fitness Center	25
121.35986	31.208488	Changning district	Citizen's Puzzle and Fitness Center	55
121.565155	31.12531	Pudong district	Citizen's Puzzle and Fitness Center	60
121.56607	31.090908	Pudong district	Citizen's Puzzle and Fitness Center	30
121.56608	31.090912	Pudong district	Citizen's Puzzle and Fitness Center	60
121.36974334716797	31.220521926879883	Changning district	Citizen's Puzzle and Fitness Center	0
121.35767841259765	31.225277955397754	Changning district	Citizen's Puzzle and Fitness Center	30
121.56097	31.089066	Pudong district	Citizen's Puzzle and Fitness Center	30
121.360982894104	31.225351352248982	Changning district	Citizen's Puzzle and Fitness Center	30
121.556244	31.087032	Pudong district	Citizen's Puzzle and Fitness Center	30
121.55693	31.086813	Pudong district	Citizen's Puzzle and Fitness Center	30
121.55413	31.086288	Pudong district	Citizen's Puzzle and Fitness Center	45
121.55999	31.085707	Pudong district	Citizen's Puzzle and Fitness Center	30
121.36222	31.22198	Changning district	Citizen's Puzzle and Fitness Center	90
121.28659428257153	30.96520280655927	Songjiang district	Citizen's Puzzle and Fitness Center	0
121.56741	31.08617	Pudong district	Citizen's Puzzle and Fitness Center	30
121.56664	31.086304	Pudong district	Citizen's Puzzle and Fitness Center	30
121.567375	31.086248	Pudong district	Citizen's Puzzle and Fitness Center	30
121.38117218017578	31.211889266967773	Changning district	Citizen's Puzzle and Fitness Center	40
121.5396	31.122215	Pudong district	Citizen's Puzzle and Fitness Center	80
121.5382	31.13121	Pudong district	Citizen's Puzzle and Fitness Center	60
121.61950772002565	31.065452806915204	Pudong district	Citizen's Puzzle and Fitness Center	50
121.53536	31.132545	Pudong district	Citizen's Puzzle and Fitness Center	60
121.53532	31.13255	Pudong district	Citizen's Puzzle and Fitness Center	60
121.539604	31.131111	Pudong district	Citizen's Puzzle and Fitness Center	60
121.539345	31.131142	Pudong district	Citizen's Puzzle and Fitness Center	60
121.219864	30.832685	Jinshan district	Citizen's Puzzle and Fitness Center	50
121.43886566162107	31.69758033752442	Chongming district	citizen's ballpark	608
121.43886566162107	31.69758033752442	Chongming district	Citizen's Puzzle and Fitness Center	50
121.43886566162107	31.69758033752442	Chongming district	Citizen's Puzzle and Fitness Center	100
121.16787025317339	31.10372798021777	Songjiang district	Citizen's Puzzle and Fitness Center	300
121.55294	31.123571	Pudong district	Citizen's Puzzle and Fitness Center	60
121.55392	31.122908	Pudong district	Citizen's Puzzle and Fitness Center	60
121.16718	30.920193	Songjiang district	Citizen's Puzzle and Fitness Center	900
121.56079	31.122688	Pudong district	Citizen's Puzzle and Fitness Center	60
121.560875	31.122704	Pudong district	Citizen's Puzzle and Fitness Center	60
121.61929	31.010084	Pudong district	Citizen's Puzzle and Fitness Center	50
121.42141874642095	31.705134781980444	Chongming district	citizen's ballpark	608
121.42141874642095	31.705134781980444	Chongming district	Citizen's Puzzle and Fitness Center	75
121.42141874642095	31.705134781980444	Chongming district	Civic Fitness Trail	1020
121.56113	31.122269	Pudong district	Citizen's Puzzle and Fitness Center	60
121.56135589145207	31.122472730448454	Pudong district	Citizen's Puzzle and Fitness Center	60
121.58512371044147	31.12704762010389	Pudong district	Citizen's Puzzle and Fitness Center	55
121.58512371044147	31.12704762010389	Pudong district	Citizen's Puzzle and Fitness Center	55
121.23179	30.853092	Jinshan district	Citizen's Puzzle and Fitness Center	60
121.55098	31.119093	Pudong district	Citizen's Puzzle and Fitness Center	60
121.3692815070724	31.24773588028689	Jiading district	Citizen's Puzzle and Fitness Center	55
121.36617966280308	31.249843122178827	Jiading district	Citizen's Puzzle and Fitness Center	25
121.3678971471646	31.2496683512429	Jiading district	Citizen's Puzzle and Fitness Center	55
121.34995642840576	31.207022069397386	Changning district	Citizen's Puzzle and Fitness Center	55
121.383459	31.213424	Changning district	Citizen's Puzzle and Fitness Center	45
121.371524	31.19423	Changning district	Citizen's Puzzle and Fitness Center	45
121.153336	31.225346	Qingpu district	Citizen's Puzzle and Fitness Center	40
121.16992	31.232904	Qingpu district	Citizen's Puzzle and Fitness Center	100
121.55358	31.120075	Pudong district	Citizen's Puzzle and Fitness Center	45
121.62976837158203	31.239612579345703	Pudong district	Citizen's Puzzle and Fitness Center	50
121.63096618652344	31.240310668945312	Pudong district	Citizen's Puzzle and Fitness Center	30
121.620155	30.996176	Pudong district	Citizen's Puzzle and Fitness Center	20
121.620155	30.996176	Pudong district	Citizen's Puzzle and Fitness Center	20
121.1494	31.006292	Songjiang district	Citizen's Puzzle and Fitness Center	300
121.14226996970109	31.031863338006954	Songjiang district	Citizen's Puzzle and Fitness Center	300
121.59068224028009	31.02670828726018	Pudong district	Citizen's Puzzle and Fitness Center	30
121.45963287353516	31.26651954650879	Jingan district	Citizen's Puzzle and Fitness Center	40
121.46060180664062	31.266496658325195	Jingan district	Citizen's Puzzle and Fitness Center	40
121.553154	31.119267	Pudong district	Citizen's Puzzle and Fitness Center	150
121.55315	31.119267	Pudong district	Citizen's Puzzle and Fitness Center	60
121.55315	31.119255	Pudong district	Citizen's Puzzle and Fitness Center	30
121.56487	31.115204	Pudong district	Citizen's Puzzle and Fitness Center	200
121.56582	31.115103	Pudong district	Citizen's Puzzle and Fitness Center	25
121.56646	31.114964	Pudong district	Citizen's Puzzle and Fitness Center	30
121.19154	31.223452	Qingpu district	Citizen's Puzzle and Fitness Center	100
121.56288	31.114569	Pudong district	Citizen's Puzzle and Fitness Center	120
121.56449	31.11516	Pudong district	Citizen's Puzzle and Fitness Center	75
121.3888293936104	31.21159165209566	Changning district	Citizen's Puzzle and Fitness Center	10
121.38736408575821	31.21376165545113	Changning district	Citizen's Puzzle and Fitness Center	60
121.3731211005293	31.21417530300792	Changning district	Citizen's Puzzle and Fitness Center	45
121.37227630615234	31.210569381713867	Changning district	Citizen's Puzzle and Fitness Center	50
121.36823	31.212875	Changning district	Citizen's Puzzle and Fitness Center	60
121.3679	31.215437	Changning district	Citizen's Puzzle and Fitness Center	45
121.366609	31.212609	Changning district	Citizen's Puzzle and Fitness Center	45
121.366934	31.211246	Changning district	Citizen's Puzzle and Fitness Center	55
121.362032	31.212815	Changning district	Citizen's Puzzle and Fitness Center	45
121.882	30.940193	Pudong district	Citizen's Puzzle and Fitness Center	70
121.87626	30.93936	Pudong district	Citizen's Puzzle and Fitness Center	180
121.877144	30.941496	Pudong district	Citizen's Puzzle and Fitness Center	100
121.362114	31.204975	Changning district	Citizen's Puzzle and Fitness Center	40
121.36229	31.207706	Changning district	Citizen's Puzzle and Fitness Center	40
121.36066	31.20899	Changning district	Citizen's Puzzle and Fitness Center	40
121.359125	31.210456	Changning district	Citizen's Puzzle and Fitness Center	40
121.498112	31.293116	Hongkou district	Citizen's Puzzle and Fitness Center	25
121.357897	31.210353	Changning district	Citizen's Puzzle and Fitness Center	45
121.359133	31.211621	Changning district	Citizen's Puzzle and Fitness Center	55
121.358285	31.21279	Changning district	Citizen's Puzzle and Fitness Center	45
121.35516884494392	31.215131072975563	Changning district	Citizen's Puzzle and Fitness Center	40
121.354645	31.215178	Changning district	Citizen's Puzzle and Fitness Center	75
121.56368	31.135868	Pudong district	Citizen's Puzzle and Fitness Center	275
121.351841	31.216634	Changning district	Citizen's Puzzle and Fitness Center	45
121.55967	31.13744	Pudong district	Citizen's Puzzle and Fitness Center	60
121.3589	31.215391	Changning district	Citizen's Puzzle and Fitness Center	40
121.42590458963684	31.216854738171367	Changning district	Citizen's Puzzle and Fitness Center	200
121.42665040667505	31.21659445421103	Changning district	Citizen's Puzzle and Fitness Center	50
121.359437	31.215718	Changning district	Citizen's Puzzle and Fitness Center	40
121.56131	31.137306	Pudong district	Citizen's Puzzle and Fitness Center	60
121.36428	31.214926	Changning district	Citizen's Puzzle and Fitness Center	40
121.518768	31.277766	Yangpu district	Citizen's Puzzle and Fitness Center	150
121.517142	31.278334	Yangpu district	Citizen's Puzzle and Fitness Center	25
121.51956150325773	31.279202838189324	Yangpu district	Citizen's Puzzle and Fitness Center	300
121.36634145	31.218379899	Changning district	Citizen's Puzzle and Fitness Center	50
121.36585998535156	31.22043800354004	Changning district	Citizen's Puzzle and Fitness Center	650
121.37432	31.218002	Changning district	Citizen's Puzzle and Fitness Center	30
121.37414	31.217653	Changning district	Citizen's Puzzle and Fitness Center	35
121.38123	31.21508	Changning district	Citizen's Puzzle and Fitness Center	50
121.37962	31.218504	Changning district	Citizen's Puzzle and Fitness Center	100
121.382344	31.216352	Changning district	Citizen's Puzzle and Fitness Center	75
121.119194	30.98628	Songjiang district	citizen's ballpark	1150
121.192665	31.195368	Qingpu district	Citizen's Puzzle and Fitness Center	100
121.24382019042966	31.115186691284165	Songjiang district	Citizen's Puzzle and Fitness Center	255
121.23366315251681	31.104943905722006	Songjiang district	Citizen's Puzzle and Fitness Center	300
121.2337184217474	31.104827452372355	Songjiang district	Civic Fitness Trail	500
121.58854487068743	31.268544315100737	Pudong district	Citizen's Puzzle and Fitness Center	150
121.15325242430562	30.919022337249007	Songjiang district	Citizen's Puzzle and Fitness Center	900
121.58813856495418	31.26795168538577	Pudong district	Citizen's Puzzle and Fitness Center	0
121.14900678788943	30.913974252448565	Songjiang district	Citizen's Puzzle and Fitness Center	200
121.14811467375014	30.914798803236287	Songjiang district	Citizen's Puzzle and Fitness Center	200
121.14449177791977	30.91462078200785	Songjiang district	Citizen's Puzzle and Fitness Center	250
121.15339510466119	30.92160747664571	Songjiang district	Citizen's Puzzle and Fitness Center	800
121.56338	31.1467	Pudong district	Citizen's Puzzle and Fitness Center	20
120.97616	31.061344	Qingpu district	Citizen's Puzzle and Fitness Center	40
121.60716623003661	31.08141455168242	Pudong district	Citizen's Puzzle and Fitness Center	50
121.56301	31.14763	Pudong district	Citizen's Puzzle and Fitness Center	35
121.563248	31.146626	Pudong district	Citizen's Puzzle and Fitness Center	60
121.3158	30.928326	Songjiang district	Citizen's Puzzle and Fitness Center	200
121.471206	31.208761	Huangpu district	Citizen's Puzzle and Fitness Center	10
121.368455	31.246807	Putuo district	Citizen's Puzzle and Fitness Center	30
121.312225	31.150557	Songjiang district	Civic Fitness Trail	245.7
121.32441614026575	31.062855044911412	Songjiang district	Citizen's Puzzle and Fitness Center	300
121.49020582183076	31.077430232971704	Minhang district	Citizen's Puzzle and Fitness Center	100
121.63712	31.172958	Pudong district	Citizen's Puzzle and Fitness Center	55
121.56897	31.122526	Pudong district	Citizen's Puzzle and Fitness Center	200
121.567154	31.12184	Pudong district	Citizen's Puzzle and Fitness Center	20
121.2508741215845	31.10429738105431	Songjiang district	Citizen's Puzzle and Fitness Center	500
121.593488	31.269248	Pudong district	Citizen's Puzzle and Fitness Center	50
121.2557493123297	31.106351788441618	Songjiang district	Citizen's Puzzle and Fitness Center	200
121.414071	31.253342	Putuo district	Citizen's Puzzle and Fitness Center	60
121.5075873192643	31.07316778433606	Minhang district	Citizen's Puzzle and Fitness Center	100
121.50055706233614	31.079860141354647	Minhang district	Citizen's Puzzle and Fitness Center	100
121.49358640505488	31.083377965993712	Minhang district	Citizen's Puzzle and Fitness Center	100
121.30204469577026	30.81967441832159	Jinshan district	Citizen's Puzzle and Fitness Center	60
121.65699	31.526398	Chongming district	Citizen's Puzzle and Fitness Center	75
121.65699	31.526398	Chongming district	Citizen's Puzzle and Fitness Center	75
121.65699	31.526398	Chongming district	Citizen's Puzzle and Fitness Center	75
121.31182098388672	31.017181396484375	Songjiang district	Citizen's Puzzle and Fitness Center	300
121.58984465116917	31.268266070313416	Pudong district	Citizen's Puzzle and Fitness Center	200
121.57508	31.151066	Pudong district	Citizen's Puzzle and Fitness Center	15
121.57459	31.151188	Pudong district	Citizen's Puzzle and Fitness Center	450
121.57248	31.153202	Pudong district	Citizen's Puzzle and Fitness Center	60
121.48644566858988	31.097533794105136	Minhang district	Citizen's Puzzle and Fitness Center	100
121.4857507056901	31.100173834210793	Minhang district	Citizen's Puzzle and Fitness Center	100
121.48803946821371	31.0907595600212	Minhang district	Citizen's Puzzle and Fitness Center	100
121.48988383743801	31.095315130142954	Minhang district	Citizen's Puzzle and Fitness Center	100
121.64858	31.53045	Chongming district	Citizen's Puzzle and Fitness Center	75
121.48499298095703	31.283079147338867	Hongkou district	Citizen's Puzzle and Fitness Center	25
121.57248	31.15325	Pudong district	Citizen's Puzzle and Fitness Center	90
121.49541644800419	31.093634458005873	Minhang district	Citizen's Puzzle and Fitness Center	300
121.393219	31.229902	Putuo district	Citizen's Puzzle and Fitness Center	55
121.49396113386109	31.09604602525929	Minhang district	Citizen's Puzzle and Fitness Center	300
121.572014	31.14971	Pudong district	Citizen's Puzzle and Fitness Center	60
121.50340739403076	31.096601126495667	Minhang district	Citizen's Puzzle and Fitness Center	200
121.498803956325	31.097824316100493	Minhang district	Citizen's Puzzle and Fitness Center	100
121.57725	31.1556	Pudong district	Citizen's Puzzle and Fitness Center	60
121.49749944518125	31.10375788055923	Minhang district	Citizen's Puzzle and Fitness Center	100
121.58316	31.150648	Pudong district	Citizen's Puzzle and Fitness Center	60
121.49403831578884	31.104934093015032	Minhang district	Citizen's Puzzle and Fitness Center	100
121.87210088108058	30.977530425804606	Pudong district	Citizen's Puzzle and Fitness Center	100
121.87255051927477	30.977183308869378	Pudong district	Citizen's Puzzle and Fitness Center	50
121.437439	31.249348	Putuo district	Citizen's Puzzle and Fitness Center	20
121.38404127278591	31.050506969713812	Minhang district	Citizen's Puzzle and Fitness Center	200
121.38152193506833	31.04804999949353	Minhang district	Citizen's Puzzle and Fitness Center	200
121.476147	31.208163	Huangpu district	Citizen's Puzzle and Fitness Center	35
121.559371826	30.863178752	Fengxian district	Citizen's Puzzle and Fitness Center	150
121.57677	31.008402	Pudong district	Citizen's Puzzle and Fitness Center	50
121.58101	31.15614	Pudong district	Citizen's Puzzle and Fitness Center	20
121.576931674	31.117310349	Pudong district	Citizen's Puzzle and Fitness Center	35
121.581726	31.155722	Pudong district	Citizen's Puzzle and Fitness Center	60
121.58289	31.15495	Pudong district	Citizen's Puzzle and Fitness Center	60
121.58316	31.150648	Pudong district	Citizen's Puzzle and Fitness Center	60
121.582855	31.154896	Pudong district	Citizen's Puzzle and Fitness Center	20
120.924835	31.036245	Qingpu district	citizen's ballpark	822.64
121.583216	31.150684	Pudong district	Citizen's Puzzle and Fitness Center	60
121.537575	31.674904	Chongming district	Citizen's Puzzle and Fitness Center	75
121.581345	31.147388	Pudong district	Citizen's Puzzle and Fitness Center	60
121.577998	31.147777	Pudong district	Citizen's Puzzle and Fitness Center	60
121.580047	31.150096	Pudong district	Citizen's Puzzle and Fitness Center	60
121.32194363333363	30.782947970463255	Jinshan district	Citizen's Puzzle and Fitness Center	40
121.32199213080428	30.78308994057808	Jinshan district	citizen's ballpark	540
121.32283024029695	30.784182307393934	Jinshan district	Citizen's Puzzle and Fitness Center	115
121.32150769467931	30.783027420495287	Jinshan district	Civic Fitness Trail	510
121.31801117811506	30.7804124211062	Jinshan district	Citizen's Puzzle and Fitness Center	190
121.30129789282415	30.772260444351424	Jinshan district	Citizen's Puzzle and Fitness Center	35
121.29424653428407	30.775040771773423	Jinshan district	Citizen's Puzzle and Fitness Center	130
121.2927211068398	30.775709160061034	Jinshan district	Civic Fitness Trail	620
121.29339514774283	30.777670616426576	Jinshan district	Citizen's Puzzle and Fitness Center	120
121.36511627145002	31.202823782553633	Changning district	Citizen's Puzzle and Fitness Center	80
121.29129765049544	30.777888380133472	Jinshan district	citizen's ballpark	500
121.25116888387176	30.797543873086507	Jinshan district	Citizen's Puzzle and Fitness Center	60
121.363482	31.199917	Changning district	Citizen's Puzzle and Fitness Center	25
121.25167967677064	30.7973689767751	Jinshan district	citizen's ballpark	500
121.363695	31.201027	Changning district	Citizen's Puzzle and Fitness Center	165
121.29898724725467	30.781289609202734	Jinshan district	Citizen's Puzzle and Fitness Center	60
121.56534	31.11892	Pudong district	Citizen's Puzzle and Fitness Center	60
121.36399841308594	31.203506469726562	Changning district	Citizen's Puzzle and Fitness Center	45
121.25977027738278	30.791278698126064	Jinshan district	Citizen's Puzzle and Fitness Center	35
121.27270107642792	30.783409216953764	Jinshan district	Citizen's Puzzle and Fitness Center	160
121.3626	31.20486	Changning district	Citizen's Puzzle and Fitness Center	45
121.27291247400834	30.783373086856084	Jinshan district	citizen's ballpark	500
121.27378805515754	30.783399184468735	Jinshan district	Civic Fitness Trail	499.5
121.365295	31.207697	Changning district	Citizen's Puzzle and Fitness Center	55
121.30868830174441	30.794234969172635	Jinshan district	citizen's ballpark	500
121.30878288997538	30.794333190394468	Jinshan district	Citizen's Puzzle and Fitness Center	180
121.30840646680791	30.794356538933354	Jinshan district	Civic Fitness Trail	500
121.37130737304688	31.199018478393555	Changning district	Citizen's Puzzle and Fitness Center	45
121.57462	31.121546	Pudong district	Citizen's Puzzle and Fitness Center	60
121.28212512236354	30.793166767654906	Jinshan district	Citizen's Puzzle and Fitness Center	120
121.369269	31.203592	Changning district	Citizen's Puzzle and Fitness Center	35
121.28236405011381	30.79349907902784	Jinshan district	Citizen's Puzzle and Fitness Center	35
121.28050972451156	30.793871373232676	Jinshan district	citizen's ballpark	500
121.370292	31.206285	Changning district	Citizen's Puzzle and Fitness Center	40
121.27970155313119	30.79554319698023	Jinshan district	Citizen's Puzzle and Fitness Center	130
121.371775	31.205693	Changning district	Citizen's Puzzle and Fitness Center	45
121.30291854940705	30.8052756599848	Jinshan district	citizen's ballpark	500
121.28046930878878	30.796546383552528	Jinshan district	citizen's ballpark	500
121.29544286033554	30.79884147838562	Jinshan district	Citizen's Puzzle and Fitness Center	180
121.30219280135033	30.805215787952246	Jinshan district	Citizen's Puzzle and Fitness Center	60
121.30188508964241	30.806379411520112	Jinshan district	Civic Fitness Trail	450
121.27862574751606	30.7992213562856	Jinshan district	Citizen's Puzzle and Fitness Center	190
121.28384244619265	30.798274393031132	Jinshan district	Citizen's Puzzle and Fitness Center	50
121.28447283243952	30.799777722988832	Jinshan district	Citizen's Puzzle and Fitness Center	60
121.28994700531717	30.80085457098515	Jinshan district	Citizen's Puzzle and Fitness Center	300
121.27223426050735	30.80700789359833	Jinshan district	citizen's ballpark	500
121.27233527333401	30.806885358285275	Jinshan district	Citizen's Puzzle and Fitness Center	60
121.29736372160549	30.807239704816173	Jinshan district	citizen's ballpark	500
121.29182472264225	30.804094675395287	Jinshan district	Citizen's Puzzle and Fitness Center	40
121.2960911195468	30.809143542551855	Jinshan district	Citizen's Puzzle and Fitness Center	50
121.29604994157407	30.80920443248279	Jinshan district	Civic Fitness Trail	500
121.28270504290637	30.8044686445431	Jinshan district	Citizen's Puzzle and Fitness Center	65
121.2952640245646	30.810249033459826	Jinshan district	Citizen's Puzzle and Fitness Center	40
121.29266036662749	30.814252913400562	Jinshan district	Citizen's Puzzle and Fitness Center	120
121.28608291090386	30.821048035087028	Jinshan district	Citizen's Puzzle and Fitness Center	120
121.28422736348013	30.804051210316935	Jinshan district	Citizen's Puzzle and Fitness Center	40
121.26271254344421	31.116404159049107	Songjiang district	Citizen's Puzzle and Fitness Center	300
121.28841124101876	30.804556846459175	Jinshan district	Citizen's Puzzle and Fitness Center	60
121.6208082400589	31.42495912491516	Chongming district	Citizen's Puzzle and Fitness Center	100
121.2915329933985	30.80969965356231	Jinshan district	Citizen's Puzzle and Fitness Center	60
121.28661500126374	30.805852112044228	Jinshan district	Citizen's Puzzle and Fitness Center	60
121.28628359202206	30.80625763930088	Jinshan district	Citizen's Puzzle and Fitness Center	100
121.28631124846878	30.806058891061888	Jinshan district	Citizen's Puzzle and Fitness Center	80
121.41005	31.232941	Putuo district	Citizen's Puzzle and Fitness Center	45
121.517033	31.238719	Pudong district	Citizen's Puzzle and Fitness Center	125
121.28615325417306	30.806212615830777	Jinshan district	citizen's ballpark	500
121.1604	31.155539	Qingpu district	Citizen's Puzzle and Fitness Center	50
121.36481045	31.384220899	Baoshan district	Citizen's Puzzle and Fitness Center	40
121.62498825838826	31.427971850205825	Chongming district	citizen's ballpark	800
121.6250141222052	31.428008442000145	Chongming district	Citizen's Puzzle and Fitness Center	100
121.62357406555759	31.432945875381566	Chongming district	Citizen's Puzzle and Fitness Center	100
121.61442354246495	31.435541919650877	Chongming district	Citizen's Puzzle and Fitness Center	100
121.62058504053554	31.430196012381995	Chongming district	Citizen's Puzzle and Fitness Center	100
121.26404467285926	31.127377811149998	Songjiang district	Citizen's Puzzle and Fitness Center	200
121.36313	31.207615	Changning district	Citizen's Puzzle and Fitness Center	50
121.20905	31.158224	Qingpu district	Citizen's Puzzle and Fitness Center	50
121.40964	31.084646	Minhang district	Citizen's Puzzle and Fitness Center	180
121.363822	31.209635	Changning district	Citizen's Puzzle and Fitness Center	30
121.366272674	31.208936349	Changning district	Citizen's Puzzle and Fitness Center	50
121.32633104145714	31.130489764445983	Songjiang district	Citizen's Puzzle and Fitness Center	200
121.372846	31.208402	Changning district	Citizen's Puzzle and Fitness Center	40
121.416954	31.236734	Putuo district	Citizen's Puzzle and Fitness Center	40
121.37347	31.21045	Changning district	Citizen's Puzzle and Fitness Center	40
121.47897	31.26859	Hongkou district	Citizen's Puzzle and Fitness Center	15
121.65225795958628	31.109260600717953	Pudong district	Citizen's Puzzle and Fitness Center	30
121.378603	31.208289	Changning district	Citizen's Puzzle and Fitness Center	25
121.6433507518682	31.129265882842915	Pudong district	Citizen's Puzzle and Fitness Center	55
121.64411722081628	31.125395038823687	Pudong district	Citizen's Puzzle and Fitness Center	55
121.32255625738189	31.469599602735357	Baoshan district	Citizen's Puzzle and Fitness Center	250
121.559425674	30.862949349	Fengxian district	Citizen's Puzzle and Fitness Center	5000
121.64590056982664	31.592808290813487	Chongming district	Citizen's Puzzle and Fitness Center	80
121.6458808435888	31.592707494426854	Chongming district	citizen's ballpark	700
121.64585582286756	31.592625316150258	Chongming district	Citizen's Puzzle and Fitness Center	80
121.64571380615233	31.592781066894545	Chongming district	Civic Fitness Trail	550
121.64591979980466	31.59270668029786	Chongming district	Citizen's Puzzle and Fitness Center	200
121.590515	31.327711	Pudong district	Citizen's Puzzle and Fitness Center	100
121.40722	30.786	Jinshan district	Citizen's Puzzle and Fitness Center	50
121.54041	31.311651	Yangpu district	Citizen's Puzzle and Fitness Center	60
121.54155	31.312046	Yangpu district	Citizen's Puzzle and Fitness Center	45
121.54041	31.311651	Yangpu district	Citizen's Puzzle and Fitness Center	30
121.54041	31.311651	Yangpu district	Citizen's Puzzle and Fitness Center	30
121.54041	31.311651	Yangpu district	Citizen's Puzzle and Fitness Center	50
121.58839853137047	31.04580431650112	Pudong district	Citizen's Puzzle and Fitness Center	55
121.59402325146853	31.043849691797007	Pudong district	Citizen's Puzzle and Fitness Center	80
121.59417724609374	31.044237136840806	Pudong district	citizen's ballpark	370
121.56219	31.120852	Pudong district	Citizen's Puzzle and Fitness Center	60
121.31964	31.429068	Jiading district	Citizen's Puzzle and Fitness Center	60
121.61000626891136	31.075105665146356	Pudong district	Citizen's Puzzle and Fitness Center	35
121.12644	31.15557	Qingpu district	Citizen's Puzzle and Fitness Center	40
121.12644	31.15557	Qingpu district	Citizen's Puzzle and Fitness Center	50
121.12644	31.15557	Qingpu district	Citizen's Puzzle and Fitness Center	100
121.11388428647368	30.93726624420333	Songjiang district	Citizen's Puzzle and Fitness Center	100
121.580605	30.925854	Fengxian district	Citizen's Puzzle and Fitness Center	622
121.58078	30.925888	Fengxian district	Civic Fitness Trail	1492.8
121.358574	31.208563	Changning district	Citizen's Puzzle and Fitness Center	40
121.3750711548317	31.239187543874806	Putuo district	Citizen's Puzzle and Fitness Center	15
121.35167853025817	31.2086002089527	Changning district	Citizen's Puzzle and Fitness Center	55
121.39642	31.21169	Changning district	Citizen's Puzzle and Fitness Center	300
121.56736	31.121517	Pudong district	Citizen's Puzzle and Fitness Center	20
121.6696561821052	31.110328196327497	Pudong district	Citizen's Puzzle and Fitness Center	50
121.66964777672776	31.110329496343958	Pudong district	Citizen's Puzzle and Fitness Center	75
121.56684	31.122486	Pudong district	Citizen's Puzzle and Fitness Center	125
121.30038763650819	31.374078216140827	Jiading district	Citizen's Puzzle and Fitness Center	25
121.876335	30.974804	Pudong district	Citizen's Puzzle and Fitness Center	40
121.578285	30.924314	Fengxian district	Citizen's Puzzle and Fitness Center	100
121.61717	31.11809	Pudong district	Citizen's Puzzle and Fitness Center	75
121.61695	31.118532	Pudong district	Citizen's Puzzle and Fitness Center	60
121.384615	31.211987	Changning district	Citizen's Puzzle and Fitness Center	25
121.38312	31.2128	Changning district	Citizen's Puzzle and Fitness Center	40
121.383505	31.214699	Changning district	Citizen's Puzzle and Fitness Center	25
121.38208770751953	31.21417236328125	Changning district	Citizen's Puzzle and Fitness Center	40
121.37089538574219	31.212722778320312	Changning district	Citizen's Puzzle and Fitness Center	50
121.079178	31.13542	Qingpu district	Citizen's Puzzle and Fitness Center	80
121.07907398178982	31.13592016844166	Qingpu district	Citizen's Puzzle and Fitness Center	80
121.081935	31.135488	Qingpu district	Citizen's Puzzle and Fitness Center	80
121.22347	30.783455	Jinshan district	citizen's ballpark	2500
121.22393973195129	30.786972578974083	Jinshan district	Citizen's Puzzle and Fitness Center	70
121.2015650812789	30.78712028609619	Jinshan district	Citizen's Puzzle and Fitness Center	80
121.63352	31.117922	Pudong district	Citizen's Puzzle and Fitness Center	50
121.609372	31.141975	Pudong district	Citizen's Puzzle and Fitness Center	50
121.60908	31.143248	Pudong district	Citizen's Puzzle and Fitness Center	25
121.44210815429688	31.225740432739258	Jingan district	Citizen's Puzzle and Fitness Center	20
121.4448	31.226036	Jingan district	Citizen's Puzzle and Fitness Center	20
121.40946	31.20614	Changning district	Citizen's Puzzle and Fitness Center	150
121.49527740478516	31.26297950744629	Hongkou district	Citizen's Puzzle and Fitness Center	10
121.54693	30.881865	Fengxian district	Citizen's Puzzle and Fitness Center	100
121.395485	30.967266	Fengxian district	citizen's ballpark	300
121.442343824	31.29327538	Jingan district	citizen's ballpark	428
121.77517	31.010105	Pudong district	Citizen's Puzzle and Fitness Center	300
121.324974	31.493961	Baoshan district	Citizen's Puzzle and Fitness Center	70
121.53264	31.274801	Yangpu district	Citizen's Puzzle and Fitness Center	60
121.39678986206856	31.137043708279336	Minhang district	Citizen's Puzzle and Fitness Center	170
121.572592	31.134216	Pudong district	Citizen's Puzzle and Fitness Center	100
121.350275	31.423924	Baoshan district	Citizen's Puzzle and Fitness Center	60
121.28789338802301	30.835451645675267	Jinshan district	Citizen's Puzzle and Fitness Center	60
121.65702	31.52638	Chongming district	Citizen's Puzzle and Fitness Center	75
121.65702	31.52638	Chongming district	Citizen's Puzzle and Fitness Center	75
121.65702	31.52638	Chongming district	Citizen's Puzzle and Fitness Center	75
121.65706	31.526447	Chongming district	Citizen's Puzzle and Fitness Center	75
121.65702	31.52638	Chongming district	Citizen's Puzzle and Fitness Center	75
121.65702	31.52638	Chongming district	Citizen's Puzzle and Fitness Center	75
121.65702	31.52638	Chongming district	Citizen's Puzzle and Fitness Center	110
121.65702	31.52638	Chongming district	Citizen's Puzzle and Fitness Center	75
121.65702	31.52638	Chongming district	Citizen's Puzzle and Fitness Center	75
121.65702	31.52638	Chongming district	Citizen's Puzzle and Fitness Center	75
121.65702	31.52638	Chongming district	Citizen's Puzzle and Fitness Center	75
121.65697	31.526323	Chongming district	Civic Fitness Trail	457
121.65702	31.52638	Chongming district	Citizen's Puzzle and Fitness Center	75
121.65702	31.52638	Chongming district	Citizen's Puzzle and Fitness Center	75
121.65702	31.52638	Chongming district	Citizen's Puzzle and Fitness Center	75
121.65702	31.52638	Chongming district	Citizen's Puzzle and Fitness Center	75
121.65704	31.526415	Chongming district	Citizen's Puzzle and Fitness Center	110
121.65702	31.52638	Chongming district	Citizen's Puzzle and Fitness Center	75
121.65704	31.526411	Chongming district	Citizen's Puzzle and Fitness Center	75
121.65704	31.526411	Chongming district	Citizen's Puzzle and Fitness Center	75
121.65702	31.52638	Chongming district	citizen's ballpark	500
121.2494924921793	31.00600323946394	Songjiang district	Citizen's Puzzle and Fitness Center	200
121.25129940609486	31.006267039971153	Songjiang district	Citizen's Puzzle and Fitness Center	300
121.3514278829098	31.28570274679728	Putuo district	Citizen's Puzzle and Fitness Center	45
121.35574	31.297178	Putuo district	Civic Fitness Trail	3000
121.42010621563635	31.011719844322393	Minhang district	Citizen's Puzzle and Fitness Center	200
121.45371	31.337717	Baoshan district	Citizen's Puzzle and Fitness Center	150
121.41338317607956	31.015667857401688	Minhang district	Citizen's Puzzle and Fitness Center	400
121.37751567398249	30.737325311201833	Jinshan district	Citizen's Puzzle and Fitness Center	100
121.46749877929688	31.281551361083984	Hongkou district	Citizen's Puzzle and Fitness Center	200
121.611755	31.009525	Pudong district	Citizen's Puzzle and Fitness Center	25
121.39697492585648	31.4576132633252	Baoshan district	citizen's ballpark	665
121.39814987554524	31.45807752371589	Baoshan district	Civic Fitness Trail	2100
121.61964	31.009968	Pudong district	Citizen's Puzzle and Fitness Center	20
121.489709	31.308627	Yangpu district	Citizen's Puzzle and Fitness Center	200
121.17600734398086	30.82680807685924	Jinshan district	Citizen's Puzzle and Fitness Center	100
121.4038893083926	31.017476229657955	Minhang district	citizen's ballpark	420
121.52845257635	31.061306275229427	Minhang district	Citizen's Puzzle and Fitness Center	30
121.58619	31.052925	Pudong district	Citizen's Puzzle and Fitness Center	30
121.36564620176235	31.381150603246112	Baoshan district	Citizen's Puzzle and Fitness Center	40
121.53762762931134	31.015170244960814	Minhang district	Citizen's Puzzle and Fitness Center	30
121.25081629805493	31.005809003587917	Songjiang district	Citizen's Puzzle and Fitness Center	300
121.39971577549123	31.007862942338253	Minhang district	Citizen's Puzzle and Fitness Center	100
121.39989918773604	30.96630363674012	Fengxian district	Civic Fitness Trail	480
121.5971	31.030457	Pudong district	Citizen's Puzzle and Fitness Center	40
121.5939	31.026983	Pudong district	Citizen's Puzzle and Fitness Center	60
120.90892	31.02039	Qingpu district	Citizen's Puzzle and Fitness Center	40
121.15772	30.968718	Songjiang district	Civic Fitness Trail	1920
121.54421478405212	31.674771769486302	Chongming district	Citizen's Puzzle and Fitness Center	75
121.17057	31.19851	Qingpu district	Citizen's Puzzle and Fitness Center	100
121.190090899	30.944071799	Songjiang district	Citizen's Puzzle and Fitness Center	200
121.1864	31.192755	Qingpu district	Citizen's Puzzle and Fitness Center	40
121.90122	30.95523	Pudong district	Citizen's Puzzle and Fitness Center	120
121.25921817436024	31.19033942270433	Qingpu district	Citizen's Puzzle and Fitness Center	40
121.37908	31.247564	Putuo district	Citizen's Puzzle and Fitness Center	45
121.541245	31.049515	Minhang district	Civic Fitness Trail	650
121.541245	31.049515	Minhang district	Civic Fitness Trail	740
121.541245	31.049515	Minhang district	Civic Fitness Trail	700
121.541245	31.049515	Minhang district	Civic Fitness Trail	645
121.541245	31.049515	Minhang district	Civic Fitness Trail	600
121.541245	31.049515	Minhang district	Citizen's Puzzle and Fitness Center	50
121.541245	31.049515	Minhang district	Citizen's Puzzle and Fitness Center	150
121.541245	31.049515	Minhang district	Citizen's Puzzle and Fitness Center	30
121.65701	31.526384	Chongming district	Citizen's Puzzle and Fitness Center	75
121.594376	31.02509	Pudong district	Citizen's Puzzle and Fitness Center	55
121.21464	30.83528	Jinshan district	Civic Fitness Trail	620
121.600174	31.141342	Pudong district	Citizen's Puzzle and Fitness Center	60
121.21719	30.85013	Jinshan district	Citizen's Puzzle and Fitness Center	70
121.38471	31.107866	Minhang district	Citizen's Puzzle and Fitness Center	190
121.386817	31.103484	Minhang district	Citizen's Puzzle and Fitness Center	130
121.38546	31.103254	Minhang district	Citizen's Puzzle and Fitness Center	160
121.3846	31.105637	Minhang district	Citizen's Puzzle and Fitness Center	100
121.22231	30.84258	Jinshan district	Citizen's Puzzle and Fitness Center	50
121.60051	31.141777	Pudong district	Citizen's Puzzle and Fitness Center	200
121.22501	30.842857	Jinshan district	Citizen's Puzzle and Fitness Center	80
121.511124	31.301607	Yangpu district	Citizen's Puzzle and Fitness Center	70
121.5743587766199	31.291026358975998	Pudong district	Citizen's Puzzle and Fitness Center	135
121.876952349	30.974138698	Pudong district	Citizen's Puzzle and Fitness Center	80
121.23652	30.778238	Jinshan district	Citizen's Puzzle and Fitness Center	50
121.25743445433798	31.10661348215745	Songjiang district	Citizen's Puzzle and Fitness Center	100
121.500039	31.276264	Yangpu district	Citizen's Puzzle and Fitness Center	15
121.503651	31.278403	Yangpu district	Citizen's Puzzle and Fitness Center	60
121.437422	31.250289	Putuo district	Citizen's Puzzle and Fitness Center	20
121.58309	31.012472	Pudong district	Citizen's Puzzle and Fitness Center	30
121.58334	31.010513	Pudong district	Citizen's Puzzle and Fitness Center	20
121.60671	31.096338	Pudong district	Citizen's Puzzle and Fitness Center	45
121.541245	31.049515	Minhang district	citizen's ballpark	1100
121.541245	31.049515	Minhang district	Citizen's Puzzle and Fitness Center	60
121.071365	31.077051	Qingpu district	Citizen's Puzzle and Fitness Center	80
121.65471	31.098782	Pudong district	Citizen's Puzzle and Fitness Center	40
121.6002	31.141361	Pudong district	Citizen's Puzzle and Fitness Center	200
121.483875	31.265978	Hongkou district	Citizen's Puzzle and Fitness Center	30
121.39829080303569	31.229304852348996	Putuo district	Citizen's Puzzle and Fitness Center	60
121.421455	31.237839	Putuo district	Citizen's Puzzle and Fitness Center	65
121.36355546645585	31.024356380296712	Minhang district	Citizen's Puzzle and Fitness Center	150
121.3718442216924	31.029526749181116	Minhang district	Citizen's Puzzle and Fitness Center	150
121.122086	31.031261	Songjiang district	Citizen's Puzzle and Fitness Center	800
121.11789	31.031212	Songjiang district	Citizen's Puzzle and Fitness Center	300
121.12151	31.034323	Songjiang district	Citizen's Puzzle and Fitness Center	800
121.120026	31.034582	Songjiang district	Citizen's Puzzle and Fitness Center	300
121.14257	31.028563	Songjiang district	Citizen's Puzzle and Fitness Center	300
121.19378	31.012808	Songjiang district	Citizen's Puzzle and Fitness Center	200
121.14334	31.004757	Songjiang district	Citizen's Puzzle and Fitness Center	220
121.14222447124271	31.03189106822468	Songjiang district	Civic Fitness Trail	1051.1
121.28816594715524	31.166180698350782	Qingpu district	Citizen's Puzzle and Fitness Center	100
121.14101959748595	31.034717638895835	Songjiang district	Citizen's Puzzle and Fitness Center	300
121.38948486731755	31.03598224609966	Minhang district	Citizen's Puzzle and Fitness Center	60
121.38420579341903	31.048712613211066	Minhang district	Citizen's Puzzle and Fitness Center	60
121.21301	31.156128	Qingpu district	Citizen's Puzzle and Fitness Center	50
121.21904	31.155064	Qingpu district	Citizen's Puzzle and Fitness Center	80
121.478049	31.273412	Hongkou district	Citizen's Puzzle and Fitness Center	15
121.236565	31.14584	Qingpu district	Civic Fitness Trail	2275
121.56856344958496	31.029732358310973	Pudong district	Citizen's Puzzle and Fitness Center	50
121.60664256805605	31.271126848566887	Pudong district	Citizen's Puzzle and Fitness Center	0
121.60829052040249	31.272566853212403	Pudong district	Citizen's Puzzle and Fitness Center	0
121.60792623933442	31.270639912956664	Pudong district	Citizen's Puzzle and Fitness Center	55
121.60960738333584	31.270073048953442	Pudong district	Citizen's Puzzle and Fitness Center	40
121.64468400932199	30.92561842300745	Fengxian district	Citizen's Puzzle and Fitness Center	500
121.39406	31.631857	Chongming district	Citizen's Puzzle and Fitness Center	100
121.49119532314741	31.67561397599086	Chongming district	Citizen's Puzzle and Fitness Center	75
121.66533135360247	31.294809127197173	Pudong district	Citizen's Puzzle and Fitness Center	100
121.59162288200696	31.43807174947497	Chongming district	Citizen's Puzzle and Fitness Center	100
121.54053	31.312193	Yangpu district	Citizen's Puzzle and Fitness Center	45
121.540436	31.312183	Yangpu district	Citizen's Puzzle and Fitness Center	76
121.540372	31.312262	Yangpu district	Civic Fitness Trail	450
121.368752	31.228288	Putuo district	Citizen's Puzzle and Fitness Center	30
121.36619684788516	31.230088107821118	Putuo district	Citizen's Puzzle and Fitness Center	30
121.403725	30.794142	Jinshan district	Citizen's Fitness Station	300
121.360916	31.229767	Putuo district	Citizen's Puzzle and Fitness Center	30
121.63339	31.117975	Pudong district	Citizen's Puzzle and Fitness Center	120
121.63334	31.117851	Pudong district	Citizen's Puzzle and Fitness Center	120
121.40185222112659	30.783466810542638	Jinshan district	Citizen's Puzzle and Fitness Center	100
121.37869419471744	30.789806791942915	Jinshan district	Citizen's Puzzle and Fitness Center	45
121.40291	30.79424	Jinshan district	citizen's ballpark	2300
121.403885	30.793928	Jinshan district	citizen's ballpark	376
121.38507	30.793419	Jinshan district	Citizen's Puzzle and Fitness Center	45
121.38812	30.793434	Jinshan district	Citizen's Puzzle and Fitness Center	45
121.39004	30.794094	Jinshan district	Citizen's Puzzle and Fitness Center	50
121.38481	30.794432	Jinshan district	Citizen's Puzzle and Fitness Center	50
121.38839	30.795376	Jinshan district	Citizen's Puzzle and Fitness Center	60
121.38839	30.795906	Jinshan district	citizen's ballpark	497
121.39054	30.797646	Jinshan district	Citizen's Puzzle and Fitness Center	60
121.390465	30.797527	Jinshan district	citizen's ballpark	496
121.37880235984444	30.793396027595037	Jinshan district	Citizen's Puzzle and Fitness Center	45
121.38064	30.793592	Jinshan district	citizen's ballpark	100
121.38115103670121	30.793440093142042	Jinshan district	Citizen's Puzzle and Fitness Center	40
121.38246947643036	30.79767328987934	Jinshan district	Citizen's Puzzle and Fitness Center	40
121.38012	30.795975	Jinshan district	Civic Fitness Trail	450
121.37750758993532	30.789627797469958	Jinshan district	Civic Fitness Trail	512
121.3814	30.793915	Jinshan district	citizen's ballpark	364
121.37972259521484	30.793067932128906	Jinshan district	Citizen's Puzzle and Fitness Center	45
121.40102	30.767914	Jinshan district	citizen's ballpark	512
121.38299	30.820398	Jinshan district	Civic Fitness Trail	300
121.384274405	30.818933809	Jinshan district	Citizen's Puzzle and Fitness Center	50
121.388245	30.81809	Jinshan district	citizen's ballpark	590
121.38841	30.818335	Jinshan district	Citizen's Puzzle and Fitness Center	60
121.38417	30.821527	Jinshan district	Civic Fitness Trail	500
121.38425	30.821318	Jinshan district	Citizen's Puzzle and Fitness Center	40
121.384274405	30.818933809	Jinshan district	Citizen's Puzzle and Fitness Center	50
121.384274405	30.818933809	Jinshan district	Citizen's Puzzle and Fitness Center	50
121.388481349	30.818102698	Jinshan district	Civic Fitness Trail	600
121.388307	30.818535	Jinshan district	Citizen's Puzzle and Fitness Center	250
121.23425	30.853325	Jinshan district	Citizen's Puzzle and Fitness Center	30
121.41962563967326	31.23562784988892	Putuo district	Citizen's Puzzle and Fitness Center	100
121.11184347000433	30.928372943944694	Songjiang district	Citizen's Puzzle and Fitness Center	100
121.10699942080389	30.923497102985543	Songjiang district	Citizen's Puzzle and Fitness Center	150
121.60410143155525	31.081086564319147	Pudong district	Citizen's Puzzle and Fitness Center	50
121.43564929749861	31.380774471077693	Baoshan district	Citizen's Puzzle and Fitness Center	60
121.80258	31.500307	Chongming district	Citizen's Puzzle and Fitness Center	100
121.51672531480789	31.284504697039104	Yangpu district	Citizen's Puzzle and Fitness Center	80
121.3899246996151	30.900152173235327	Fengxian district	Citizen's Puzzle and Fitness Center	150
121.3783926441803	30.73593344758284	Jinshan district	Citizen's Puzzle and Fitness Center	50
121.59329	31.5703	Chongming district	Civic Fitness Trail	1000
121.79057312011719	31.51187515258789	Chongming district	Civic Fitness Trail	1
121.835121	31.502465	Chongming district	Citizen's Puzzle and Fitness Center	100
121.393283	31.022772	Minhang district	Citizen's Puzzle and Fitness Center	100
121.423119	31.200366	Changning district	Citizen's Puzzle and Fitness Center	0
121.46826258660282	31.67923867465649	Chongming district	Citizen's Puzzle and Fitness Center	100
121.1465	31.22584	Qingpu district	Citizen's Puzzle and Fitness Center	100
121.15499	31.227308	Qingpu district	Citizen's Puzzle and Fitness Center	40
121.39925	31.234308	Putuo district	Citizen's Puzzle and Fitness Center	30
121.401695	31.230772	Putuo district	Citizen's Puzzle and Fitness Center	65
121.5754	31.048939	Pudong district	Citizen's Puzzle and Fitness Center	35
121.577545	31.045574	Pudong district	Citizen's Puzzle and Fitness Center	35
121.77703843858852	31.35058111732142	Chongming district	Citizen's Puzzle and Fitness Center	100
121.637892	31.535469	Chongming district	Citizen's Puzzle and Fitness Center	75
121.39361572265625	31.066364288330078	Minhang district	Citizen's Puzzle and Fitness Center	150
121.456487	31.262935	Jingan district	Citizen's Puzzle and Fitness Center	30
121.64478355721072	30.918009344381453	Fengxian district	Citizen's Puzzle and Fitness Center	100
121.39726	30.962812	Fengxian district	Civic Fitness Trail	600
121.39295	30.959932	Fengxian district	Citizen's Puzzle and Fitness Center	600
121.59833	31.612534	Chongming district	Civic Fitness Trail	300
121.38983	30.9668	Fengxian district	Citizen's Puzzle and Fitness Center	100
121.3927	30.970045	Fengxian district	Citizen's Puzzle and Fitness Center	300
121.57677	31.61918	Chongming district	Citizen's Puzzle and Fitness Center	100
121.445648	31.649431	Chongming district	Citizen's Puzzle and Fitness Center	100
121.542	31.285742	Yangpu district	Citizen's Puzzle and Fitness Center	20
121.27410125732423	31.113523483276364	Songjiang district	citizen's ballpark	650
121.27221604908257	31.11937915163362	Songjiang district	Citizen's Puzzle and Fitness Center	600
121.71502556013569	31.380971742545505	Chongming district	Citizen's Puzzle and Fitness Center	100
121.23568423438674	31.111638615773334	Songjiang district	Citizen's Puzzle and Fitness Center	200
121.23693106835117	31.10496349488836	Songjiang district	Civic Fitness Trail	3600
121.23690491378197	31.10500798805193	Songjiang district	Citizen's Puzzle and Fitness Center	200
121.74913	31.506756	Chongming district	Citizen's Puzzle and Fitness Center	100
121.642218	31.600753	Chongming district	Citizen's Puzzle and Fitness Center	100
121.78995	31.56482	Chongming district	Citizen's Puzzle and Fitness Center	100
121.2396252914173	31.103886343687353	Songjiang district	Citizen's Puzzle and Fitness Center	200
121.226234	31.302565	Jiading district	Citizen's Puzzle and Fitness Center	40
121.57661760223006	31.619311809111167	Chongming district	Citizen's Puzzle and Fitness Center	100
121.5474329659933	31.01978177345403	Minhang district	Citizen's Puzzle and Fitness Center	100
121.71499	31.38124	Chongming district	Citizen's Puzzle and Fitness Center	100
121.712944	31.382818	Chongming district	Civic Fitness Trail	520
121.388696	31.385847	Baoshan district	Citizen's Puzzle and Fitness Center	60
121.5932074180298	31.03267079055506	Pudong district	Citizen's Puzzle and Fitness Center	35
121.58065103698729	31.030269518320516	Pudong district	Citizen's Puzzle and Fitness Center	35
121.70503	31.622211	Chongming district	Civic Fitness Trail	1
121.61505	31.56455	Chongming district	Civic Fitness Trail	4800
121.393234	31.632517	Chongming district	Citizen's Puzzle and Fitness Center	100
121.43830906202106	31.66923340424907	Chongming district	Citizen's Puzzle and Fitness Center	100
121.84292	31.339123	Chongming district	Citizen's Puzzle and Fitness Center	100
121.539603	31.267208	Yangpu district	Citizen's Puzzle and Fitness Center	90
121.82371898065136	31.354070642534023	Chongming district	Citizen's Puzzle and Fitness Center	100
121.8233845220244	31.360507619647652	Chongming district	Citizen's Puzzle and Fitness Center	100
121.81500161632658	31.357524685377005	Chongming district	Citizen's Puzzle and Fitness Center	100
121.83278807425647	31.326368743418197	Chongming district	Citizen's Puzzle and Fitness Center	75
121.431324	31.216842	Changning district	Citizen's Puzzle and Fitness Center	60
121.841034	31.335798	Chongming district	Civic Fitness Trail	1
121.396645	31.685156	Chongming district	Citizen's Puzzle and Fitness Center	100
121.8326996442324	31.33572242893247	Chongming district	Citizen's Puzzle and Fitness Center	40
121.5180892944336	31.289703369140625	Yangpu district	Citizen's Puzzle and Fitness Center	50
121.3817	31.138847	Minhang district	Citizen's Puzzle and Fitness Center	100
121.51599631066244	31.28970397430309	Yangpu district	Citizen's Puzzle and Fitness Center	30
121.51570108017236	31.288855338806083	Yangpu district	Citizen's Puzzle and Fitness Center	60
121.52078227744815	30.87966939697175	Fengxian district	Citizen's Puzzle and Fitness Center	200
121.39107785913846	31.263699898339333	Putuo district	Citizen's Puzzle and Fitness Center	35
121.4301	31.216503	Changning district	Civic Fitness Trail	300
121.59767762126108	31.59165780910297	Chongming district	Citizen's Puzzle and Fitness Center	100
121.76502148686399	31.590105403943628	Chongming district	Citizen's Puzzle and Fitness Center	100
121.6021108378767	31.590176627307315	Chongming district	Citizen's Puzzle and Fitness Center	100
121.39591	31.26877	Putuo district	Citizen's Puzzle and Fitness Center	20
121.59076088900588	31.580087829139494	Chongming district	Citizen's Puzzle and Fitness Center	100
121.44994	30.993092	Fengxian district	Citizen's Puzzle and Fitness Center	120
121.52822	31.004883	Minhang district	Citizen's Puzzle and Fitness Center	50
121.45610752353024	31.666361696934416	Chongming district	Citizen's Puzzle and Fitness Center	100
121.58824	31.028404	Pudong district	Civic Fitness Trail	500
121.588486	31.028822	Pudong district	Civic Fitness Trail	500
121.588486	31.028822	Pudong district	Civic Fitness Trail	500
121.46135763483639	31.668564443006648	Chongming district	Citizen's Puzzle and Fitness Center	100
121.50611	31.648375	Chongming district	citizen's ballpark	600
121.16648	31.28815	Jiading district	Citizen's Puzzle and Fitness Center	100
121.166534	31.28805	Jiading district	Citizen's Puzzle and Fitness Center	100
121.52370949	31.577085	Chongming district	Citizen's Puzzle and Fitness Center	100
121.4035176351117	31.237699373675177	Putuo district	Civic Fitness Trail	171
121.385482788	31.262481689	Putuo district	Civic Fitness Trail	168
121.87409	31.526646	Chongming district	citizen's ballpark	576
121.88033	31.524197	Chongming district	Citizen's Puzzle and Fitness Center	75
121.87545	31.52448	Chongming district	citizen's ballpark	630
121.388664	31.258394	Putuo district	Citizen's Puzzle and Fitness Center	35
121.38857273247147	31.258538186454125	Putuo district	Citizen's Puzzle and Fitness Center	50
121.39221450760165	31.259524615414346	Putuo district	Citizen's Puzzle and Fitness Center	50
121.70229679795857	31.522330391193442	Chongming district	Citizen's Puzzle and Fitness Center	100
121.38178584907965	31.254838875675137	Putuo district	Civic Fitness Trail	220
121.47605964686211	31.72826983046098	Chongming district	Citizen's Puzzle and Fitness Center	100
121.7184	31.53765	Chongming district	Citizen's Puzzle and Fitness Center	80
121.62212	31.202148	Pudong district	Citizen's Puzzle and Fitness Center	150
121.38233	31.251701	Putuo district	Citizen's Puzzle and Fitness Center	45
121.70021	31.514076	Chongming district	Citizen's Puzzle and Fitness Center	80
121.3840824809827	31.251928378607	Putuo district	Civic Fitness Trail	375
121.7169	31.527884	Chongming district	citizen's ballpark	510
121.38274383544922	31.25235366821289	Putuo district	Citizen's Puzzle and Fitness Center	25
121.38388570236428	31.24971616477992	Putuo district	Civic Fitness Trail	300
121.590460427	30.890190854	Fengxian district	Civic Fitness Trail	1400
121.63012516573669	31.199830657956216	Pudong district	Citizen's Puzzle and Fitness Center	75
121.385844	31.254057	Putuo district	Civic Fitness Trail	295.56
121.58086794250833	31.25224239122675	Pudong district	Citizen's Puzzle and Fitness Center	200
121.38637474662234	31.251241083341355	Putuo district	Civic Fitness Trail	162.5
121.576965	31.06581	Pudong district	Citizen's Puzzle and Fitness Center	50
121.53119	31.024544	Minhang district	Citizen's Puzzle and Fitness Center	80
121.429434	31.269862	Putuo district	Citizen's Puzzle and Fitness Center	100
121.42683	31.268566	Putuo district	Citizen's Puzzle and Fitness Center	50
121.42976	31.247298	Putuo district	Citizen's Puzzle and Fitness Center	60
121.428075	31.254601	Putuo district	Citizen's Puzzle and Fitness Center	30
121.42710876464844	31.25792121887207	Putuo district	Citizen's Puzzle and Fitness Center	30
121.27188	31.410116	Jiading district	Citizen's Puzzle and Fitness Center	40
121.662508	31.61521	Chongming district	Citizen's Puzzle and Fitness Center	300
121.445342	31.309921	Jingan district	Citizen's Puzzle and Fitness Center	20
121.59344503296167	31.075718875545324	Pudong district	Citizen's Puzzle and Fitness Center	30
121.58944702148436	31.076791763305653	Pudong district	Citizen's Puzzle and Fitness Center	30
121.59553981134705	31.075193662103878	Pudong district	Citizen's Puzzle and Fitness Center	30
121.430318	31.217058	Changning district	Citizen's Puzzle and Fitness Center	220
121.496056	31.259834	Hongkou district	Citizen's Puzzle and Fitness Center	50
121.49541935448691	31.072057536397487	Minhang district	Citizen's Puzzle and Fitness Center	200
121.3102892310175	31.045548061878538	Songjiang district	Citizen's Puzzle and Fitness Center	300
121.452484	31.39612	Baoshan district	Citizen's Puzzle and Fitness Center	35
121.68926	31.518723	Chongming district	Citizen's Puzzle and Fitness Center	50
121.50267925225977	31.071957688743424	Minhang district	Citizen's Puzzle and Fitness Center	100
121.689674	31.51931	Chongming district	Citizen's Puzzle and Fitness Center	100
121.68977	31.518835	Chongming district	Citizen's Puzzle and Fitness Center	50
121.686844	31.519186	Chongming district	Citizen's Puzzle and Fitness Center	50
121.68932	31.518436	Chongming district	Civic Fitness Trail	465
121.68918	31.518785	Chongming district	Citizen's Puzzle and Fitness Center	50
121.50528268770218	31.080872414413033	Minhang district	Citizen's Puzzle and Fitness Center	100
121.68712	31.51944	Chongming district	Citizen's Puzzle and Fitness Center	50
121.68679	31.518911	Chongming district	Citizen's Puzzle and Fitness Center	50
121.6894	31.518776	Chongming district	Citizen's Puzzle and Fitness Center	50
121.68993	31.519032	Chongming district	Citizen's Puzzle and Fitness Center	50
121.688644	31.521626	Chongming district	Citizen's Puzzle and Fitness Center	50
121.69136	31.520441	Chongming district	Citizen's Puzzle and Fitness Center	50
121.68864	31.522194	Chongming district	Citizen's Puzzle and Fitness Center	50
121.69094	31.521381	Chongming district	Citizen's Puzzle and Fitness Center	50
121.0356870633926	30.900471021912768	Jinshan district	Citizen's Puzzle and Fitness Center	20
121.68914	31.521725	Chongming district	Citizen's Puzzle and Fitness Center	50
121.68775	31.520004	Chongming district	Citizen's Puzzle and Fitness Center	50
121.68837	31.519455	Chongming district	Citizen's Puzzle and Fitness Center	50
121.03428699641044	30.89917075401047	Jinshan district	Citizen's Puzzle and Fitness Center	40
121.5867919921875	31.04683113098144	Pudong district	Civic Fitness Trail	390
121.5407638549805	31.324094772338867	Yangpu district	Citizen's Puzzle and Fitness Center	24
121.58679962158207	31.046829223632795	Pudong district	Citizen's Puzzle and Fitness Center	80
121.58676416545255	31.046842644521302	Pudong district	Citizen's Puzzle and Fitness Center	85
121.405462	31.233223	Putuo district	Citizen's Puzzle and Fitness Center	30
121.5867919921875	31.04683113098144	Pudong district	Civic Fitness Trail	200
121.5867919921875	31.04683113098144	Pudong district	Citizen's Puzzle and Fitness Center	100
121.46877723524182	31.046968023091715	Minhang district	citizen's ballpark	450
121.469602	31.299618	Hongkou district	Citizen's Puzzle and Fitness Center	50
121.78022378168183	31.34687407424373	Chongming district	Citizen's Puzzle and Fitness Center	100
121.7222791884911	31.579607164295744	Chongming district	Citizen's Puzzle and Fitness Center	100
121.50635	31.64836	Chongming district	Citizen's Puzzle and Fitness Center	100
121.6501770019531	31.610231399536158	Chongming district	citizen's ballpark	500
121.52051	31.305546	Yangpu district	Citizen's Puzzle and Fitness Center	30
121.284454	31.81718	Chongming district	Citizen's Puzzle and Fitness Center	75
121.394875	31.247932	Putuo district	Citizen's Puzzle and Fitness Center	170
121.448799	31.253726	Putuo district	Citizen's Puzzle and Fitness Center	20
121.44671	31.255259	Putuo district	Citizen's Puzzle and Fitness Center	40
121.400437	31.22128	Putuo district	Citizen's Puzzle and Fitness Center	40
121.40321350097656	31.22137451171875	Putuo district	Citizen's Puzzle and Fitness Center	30
121.410665	31.223274	Putuo district	Citizen's Puzzle and Fitness Center	50
121.407046	31.240766	Putuo district	Citizen's Puzzle and Fitness Center	80
121.40796	31.224716	Putuo district	Citizen's Puzzle and Fitness Center	50
121.44866	31.258541	Putuo district	Citizen's Puzzle and Fitness Center	40
121.58682733768725	30.89492832141595	Fengxian district	Citizen's Puzzle and Fitness Center	100
121.44400894353286	31.2586086697391	Putuo district	Citizen's Puzzle and Fitness Center	40
121.41211916097657	31.2432533633599	Putuo district	Civic Fitness Trail	187.5
121.49594069847083	31.103086917293208	Minhang district	Citizen's Puzzle and Fitness Center	100
121.44174	31.256742	Putuo district	Citizen's Puzzle and Fitness Center	30
121.43902	31.2579	Putuo district	Citizen's Puzzle and Fitness Center	50
121.41561322414928	31.24078772274553	Putuo district	Civic Fitness Trail	210
121.39598	31.259804	Putuo district	Citizen's Puzzle and Fitness Center	45
121.43103	31.256647	Putuo district	Citizen's Puzzle and Fitness Center	20
121.43860901031493	30.990348457531095	Fengxian district	Civic Fitness Center	3000
121.423266	31.236593	Putuo district	Citizen's Puzzle and Fitness Center	40
121.43194574115557	31.25273660102949	Putuo district	Citizen's Puzzle and Fitness Center	50
121.40193939208984	31.26064109802246	Putuo district	Citizen's Puzzle and Fitness Center	45
121.434335	31.25254202	Putuo district	Citizen's Puzzle and Fitness Center	30
121.43519	31.254274	Putuo district	Citizen's Puzzle and Fitness Center	20
121.40835544597769	31.26010041318436	Putuo district	Citizen's Puzzle and Fitness Center	45
121.432892	31.258217	Putuo district	Citizen's Puzzle and Fitness Center	50
121.40587851991873	31.259521829673975	Putuo district	Citizen's Puzzle and Fitness Center	45
121.84743223574513	31.326196170556283	Chongming district	Citizen's Puzzle and Fitness Center	25
121.42468821482728	31.228933995317668	Putuo district	Citizen's Puzzle and Fitness Center	35
121.85546088757181	31.326566602509388	Chongming district	Citizen's Puzzle and Fitness Center	70
121.85640986987374	31.323022602328205	Chongming district	Citizen's Puzzle and Fitness Center	30
121.43765258789062	31.25499153137207	Putuo district	Citizen's Puzzle and Fitness Center	111
121.403564	31.258875	Putuo district	Citizen's Puzzle and Fitness Center	20
121.85323	31.323269	Chongming district	Citizen's Puzzle and Fitness Center	40
121.447665	31.250979	Putuo district	Citizen's Puzzle and Fitness Center	40
121.86372232207351	31.33160943862878	Chongming district	Citizen's Puzzle and Fitness Center	50
121.437416	31.265694	Putuo district	Civic Fitness Trail	615
121.44626	31.252375	Putuo district	Citizen's Puzzle and Fitness Center	30
121.85790456223313	31.33554811127279	Chongming district	Citizen's Puzzle and Fitness Center	45
121.84803009033203	31.33944320678712	Chongming district	Citizen's Puzzle and Fitness Center	100
121.445465	31.252228	Putuo district	Citizen's Puzzle and Fitness Center	100
121.85513458197231	31.33909129317356	Chongming district	Citizen's Puzzle and Fitness Center	45
121.398598	31.256028	Putuo district	Citizen's Puzzle and Fitness Center	45
121.443727	31.252877	Putuo district	Citizen's Puzzle and Fitness Center	40
121.85870641023611	31.352630532277253	Chongming district	Citizen's Puzzle and Fitness Center	40
121.49311	31.645977	Chongming district	Citizen's Puzzle and Fitness Center	100
121.444153	31.252282	Putuo district	Citizen's Puzzle and Fitness Center	30
121.398466	31.25741	Putuo district	Citizen's Puzzle and Fitness Center	45
121.85060435051224	31.35547432019336	Chongming district	Citizen's Puzzle and Fitness Center	30
121.486752	31.651857	Chongming district	Citizen's Puzzle and Fitness Center	100
121.438671	31.261925	Putuo district	Civic Fitness Trail	156
121.442749	31.251475	Putuo district	Citizen's Puzzle and Fitness Center	25
121.40093994140625	31.257701873779297	Putuo district	Citizen's Puzzle and Fitness Center	25
121.40924	31.236607	Putuo district	Citizen's Puzzle and Fitness Center	30
121.44243	31.265116	Putuo district	Civic Fitness Trail	136
121.8624811158431	31.346777122106218	Chongming district	Citizen's Puzzle and Fitness Center	40
121.8578577814567	31.346512939921627	Chongming district	Citizen's Puzzle and Fitness Center	25
121.40531679467144	31.25897790045484	Putuo district	Citizen's Puzzle and Fitness Center	30
121.85590305854544	31.343069329686916	Chongming district	Citizen's Puzzle and Fitness Center	25
121.41523	31.23254	Putuo district	Citizen's Puzzle and Fitness Center	30
121.84634710383166	31.34324816047896	Chongming district	Citizen's Puzzle and Fitness Center	25
121.4407892799301	31.26698672312471	Putuo district	Civic Fitness Trail	252
121.574905	31.001514	Pudong district	Citizen's Puzzle and Fitness Center	60
121.407821655	31.246700287	Putuo district	Citizen's Puzzle and Fitness Center	40
121.84177681693569	31.34597419009531	Chongming district	Citizen's Puzzle and Fitness Center	30
121.511023	31.301431	Yangpu district	Citizen's Puzzle and Fitness Center	60
121.57623	31.012808	Pudong district	Citizen's Puzzle and Fitness Center	100
121.83418959995008	31.341651560128145	Chongming district	Citizen's Puzzle and Fitness Center	40
121.40548	31.24696	Putuo district	Citizen's Puzzle and Fitness Center	35
121.104996	31.070408	Qingpu district	Citizen's Puzzle and Fitness Center	40
121.41820526123047	31.2353572845459	Putuo district	Citizen's Puzzle and Fitness Center	55
121.81923598119147	31.342074941950013	Chongming district	Citizen's Puzzle and Fitness Center	40
121.4791	31.31356	Hongkou district	Citizen's Puzzle and Fitness Center	50
121.43619179934525	31.269087453988067	Putuo district	Civic Fitness Trail	115
121.82353436801142	31.340501897832453	Chongming district	Citizen's Puzzle and Fitness Center	75
121.41733859483894	31.23403258237794	Putuo district	Citizen's Puzzle and Fitness Center	30
121.409489	31.235367	Putuo district	Citizen's Puzzle and Fitness Center	50
121.83168423994496	31.337783107418627	Chongming district	Citizen's Puzzle and Fitness Center	20
121.43407781349183	31.265828427213254	Putuo district	Civic Fitness Trail	245
121.83911268317878	31.33846251217224	Chongming district	Citizen's Puzzle and Fitness Center	30
121.419525	31.233166	Putuo district	Citizen's Puzzle and Fitness Center	45
121.41716766357422	31.231021881103516	Putuo district	Citizen's Puzzle and Fitness Center	30
121.3709	31.785234	Chongming district	Civic Fitness Trail	1
121.43264594841004	31.266963317763025	Putuo district	Citizen's Puzzle and Fitness Center	15
121.37042906464676	31.78556923750621	Chongming district	Civic Fitness Trail	600
121.4794700341887	31.611749494217094	Chongming district	Citizen's Puzzle and Fitness Center	100
121.40380008236058	31.248704066856536	Putuo district	Citizen's Puzzle and Fitness Center	25
121.432077	31.265844	Putuo district	Citizen's Puzzle and Fitness Center	100
121.431980405	31.264363809	Putuo district	Civic Fitness Trail	75
121.403625	31.24739	Putuo district	Citizen's Puzzle and Fitness Center	35
121.419891	31.231512	Putuo district	Citizen's Puzzle and Fitness Center	20
121.70705	31.57925	Chongming district	Citizen's Puzzle and Fitness Center	200
121.45412964422944	31.715070941138226	Chongming district	Citizen's Puzzle and Fitness Center	75
121.429476	31.245407	Putuo district	Citizen's Puzzle and Fitness Center	30
121.429123251	31.271701142	Putuo district	Civic Fitness Trail	90
121.42931	31.26913	Putuo district	Citizen's Puzzle and Fitness Center	50
121.429142	31.246158	Putuo district	Citizen's Puzzle and Fitness Center	30
121.59979402991623	31.643112236168605	Chongming district	citizen's ballpark	574
121.430702209	31.246995926	Putuo district	Civic Fitness Trail	350
121.4299545288086	31.26980209350586	Putuo district	Citizen's Puzzle and Fitness Center	100
121.429434	31.269862	Putuo district	Civic Fitness Trail	90
121.4829633394314	31.70874461970073	Chongming district	Citizen's Puzzle and Fitness Center	75
121.55708426667968	31.573868914688873	Chongming district	Citizen's Puzzle and Fitness Center	100
121.42877960205078	31.27281951904297	Putuo district	Citizen's Puzzle and Fitness Center	50
121.48439	31.632792	Chongming district	Citizen's Puzzle and Fitness Center	100
121.422387	31.242734	Putuo district	Citizen's Puzzle and Fitness Center	30
121.422099	31.242433	Putuo district	Citizen's Puzzle and Fitness Center	25
121.425147	31.270452	Putuo district	Civic Fitness Trail	357
121.494962	31.70741398	Chongming district	Citizen's Puzzle and Fitness Center	100
121.49417	31.703863	Chongming district	Citizen's Puzzle and Fitness Center	75
121.49306617470856	31.702480842438682	Chongming district	Citizen's Puzzle and Fitness Center	100
121.49571	31.704828	Chongming district	Citizen's Puzzle and Fitness Center	75
121.4957076350144	31.70505228062351	Chongming district	citizen's ballpark	630
121.49586285475533	31.704648648080735	Chongming district	citizen's ballpark	520
121.495532	31.701155	Chongming district	Citizen's Puzzle and Fitness Center	75
121.76387315042322	31.113131517232095	Pudong district	Citizen's Puzzle and Fitness Center	50
121.478158	31.233174	Huangpu district	Citizen's Puzzle and Fitness Center	35
121.70186487155911	31.392614055585828	Chongming district	Citizen's Puzzle and Fitness Center	100
121.69898678890425	31.393528670718233	Chongming district	Citizen's Puzzle and Fitness Center	100
121.48314	31.166796	Pudong district	Citizen's Puzzle and Fitness Center	120
121.35507900038014	31.253713708414196	Jiading district	Citizen's Puzzle and Fitness Center	60
121.70687154164341	31.578881945082077	Chongming district	Civic Fitness Trail	600
120.87653	31.120546	Qingpu district	Citizen's Puzzle and Fitness Center	80
121.428299355	31.259245728	Putuo district	Citizen's Puzzle and Fitness Center	50
121.85345051263243	30.8775910556048	Pudong district	Citizen's Puzzle and Fitness Center	35
121.465519	31.265089	Jingan district	Citizen's Puzzle and Fitness Center	30
121.49151756038727	31.67641990028524	Chongming district	Citizen's Puzzle and Fitness Center	75
121.459385	31.312112	Jingan district	Citizen's Puzzle and Fitness Center	30
121.465058	31.312167	Jingan district	Citizen's Puzzle and Fitness Center	55
121.48891808737186	31.2495918440097	Hongkou district	Citizen's Puzzle and Fitness Center	20
121.48890071435547	31.24977571495278	Hongkou district	Citizen's Puzzle and Fitness Center	20
121.43207696452451	31.26452875812012	Putuo district	Citizen's Puzzle and Fitness Center	50
121.511378	31.258748	Hongkou district	Citizen's Puzzle and Fitness Center	15
121.431954	31.261771	Putuo district	Citizen's Puzzle and Fitness Center	50
121.42957	31.25078	Putuo district	Citizen's Puzzle and Fitness Center	30
121.61212921142578	31.269515991210938	Pudong district	Citizen's Puzzle and Fitness Center	40
121.46289363861253	31.40377682449331	Baoshan district	Citizen's Puzzle and Fitness Center	60
121.57975977389607	31.603336898827582	Chongming district	Citizen's Puzzle and Fitness Center	100
121.522316	31.303984	Yangpu district	Citizen's Puzzle and Fitness Center	60
121.66448403896437	31.42083598937942	Chongming district	Citizen's Puzzle and Fitness Center	100
121.6383908985264	31.54999943029673	Chongming district	citizen's ballpark	630
121.75054	31.057402	Pudong district	Citizen's Puzzle and Fitness Center	80
121.419647217	31.244199753	Putuo district	Civic Fitness Trail	180
121.4194564819336	31.242475509643555	Putuo district	Civic Fitness Trail	270
121.746735	31.05722	Pudong district	Citizen's Puzzle and Fitness Center	30
121.03766	31.063156	Qingpu district	Citizen's Puzzle and Fitness Center	80
121.42003458459985	31.246927943646277	Putuo district	Civic Fitness Trail	119.4
121.61167	31.530441	Chongming district	Civic Fitness Trail	1175
121.8533	30.861101	Pudong district	Citizen's Puzzle and Fitness Center	50
121.194084	31.15933	Qingpu district	Citizen's Puzzle and Fitness Center	80
121.48353	31.271751	Hongkou district	Civic Fitness Trail	1050
121.60418	31.023153	Pudong district	Civic Fitness Trail	300
121.60418	31.023153	Pudong district	Citizen's Puzzle and Fitness Center	50
121.370468	31.244793	Putuo district	Civic Fitness Trail	600
121.60418	31.023153	Pudong district	Citizen's Puzzle and Fitness Center	40
121.604034	31.023779	Pudong district	Citizen's Puzzle and Fitness Center	50
121.37398144354889	31.243526280712107	Putuo district	Civic Fitness Trail	900
121.601	31.608118	Chongming district	Citizen's Puzzle and Fitness Center	75
121.72263176651764	31.387606633499477	Chongming district	Citizen's Puzzle and Fitness Center	200
121.66363427322183	31.405824089164465	Chongming district	Citizen's Puzzle and Fitness Center	60
121.376257	31.236242	Putuo district	Citizen's Puzzle and Fitness Center	30
121.71938	31.581106	Chongming district	Citizen's Puzzle and Fitness Center	200
121.20898	31.160791	Qingpu district	Citizen's Puzzle and Fitness Center	50
121.71788	31.526045	Chongming district	Citizen's Fitness Station	300
121.67904	31.555609	Chongming district	Civic Fitness Trail	2225
121.3899	31.23927	Putuo district	Civic Fitness Trail	240
121.5907662385391	31.438444101851474	Chongming district	Citizen's Puzzle and Fitness Center	100
121.5904678209204	31.438459803115823	Chongming district	citizen's ballpark	700
121.391304	31.232296	Putuo district	Citizen's Puzzle and Fitness Center	30
121.51928	31.584724	Chongming district	citizen's ballpark	1
121.398488	31.240783	Putuo district	Citizen's Puzzle and Fitness Center	35
121.399095	31.236171	Putuo district	Citizen's Puzzle and Fitness Center	25
121.39756774902344	31.233413696289062	Putuo district	Citizen's Puzzle and Fitness Center	100
121.39928	31.626688	Chongming district	Citizen's Puzzle and Fitness Center	100
121.48111	31.29228	Hongkou district	Citizen's Puzzle and Fitness Center	50
121.51736	31.305096	Yangpu district	Citizen's Puzzle and Fitness Center	40
121.51866	31.305128	Yangpu district	Citizen's Puzzle and Fitness Center	50
121.515854	31.304108	Yangpu district	Citizen's Puzzle and Fitness Center	35
121.8246	30.905203	Pudong district	Citizen's Puzzle and Fitness Center	80
121.430416	31.25143	Putuo district	Citizen's Puzzle and Fitness Center	60
121.42687	31.251623	Putuo district	Citizen's Puzzle and Fitness Center	30
121.45334	31.156437	Xuhui district	Citizen's Puzzle and Fitness Center	100
121.45434	31.15453	Xuhui district	Citizen's Puzzle and Fitness Center	200
121.430946	31.252678	Putuo district	Citizen's Puzzle and Fitness Center	50
121.427139709	31.256245513	Putuo district	Citizen's Puzzle and Fitness Center	40
121.42515105437855	31.256958175516594	Putuo district	Citizen's Puzzle and Fitness Center	40
121.430534	31.25082	Putuo district	Citizen's Puzzle and Fitness Center	40
121.423737471	31.257911574	Putuo district	Citizen's Puzzle and Fitness Center	60
121.426857894	31.254638563	Putuo district	Citizen's Puzzle and Fitness Center	60
121.428127	31.252942	Putuo district	Citizen's Puzzle and Fitness Center	60
121.430371	31.2496	Putuo district	Citizen's Puzzle and Fitness Center	120
121.42544	31.255282	Putuo district	Citizen's Puzzle and Fitness Center	80
121.429917	31.24772	Putuo district	Citizen's Puzzle and Fitness Center	80
121.427001953125	31.24961280822754	Putuo district	Citizen's Puzzle and Fitness Center	30
121.4283745896197	31.24682470425562	Putuo district	Citizen's Puzzle and Fitness Center	50
121.42282012013045	31.253602207078064	Putuo district	Citizen's Puzzle and Fitness Center	100
121.426001	31.249968	Putuo district	Citizen's Puzzle and Fitness Center	30
121.42527	31.250765	Putuo district	Citizen's Puzzle and Fitness Center	30
121.423065	31.252898	Putuo district	Citizen's Puzzle and Fitness Center	80
121.426692	31.248481	Putuo district	Citizen's Puzzle and Fitness Center	30
121.42155981859958	31.25359611004191	Putuo district	Citizen's Puzzle and Fitness Center	40
121.42526	31.249804	Putuo district	Citizen's Puzzle and Fitness Center	50
121.427127	31.246701	Putuo district	Citizen's Puzzle and Fitness Center	30
121.418106	31.255413	Putuo district	Citizen's Puzzle and Fitness Center	30
121.42351505002087	31.250226780655538	Putuo district	Citizen's Puzzle and Fitness Center	40
121.41822	31.254399	Putuo district	Citizen's Puzzle and Fitness Center	30
121.42265	31.250593	Putuo district	Citizen's Puzzle and Fitness Center	60
121.4237125158072	31.248087414513325	Putuo district	Citizen's Puzzle and Fitness Center	30
121.412779	31.255155	Putuo district	Citizen's Puzzle and Fitness Center	30
121.415945	31.253919	Putuo district	Citizen's Puzzle and Fitness Center	200
121.42251200043897	31.248616253024004	Putuo district	Citizen's Puzzle and Fitness Center	100
121.424615	31.244686	Putuo district	Citizen's Puzzle and Fitness Center	30
121.421776	31.245916	Putuo district	Citizen's Puzzle and Fitness Center	20
121.419992	31.246495	Putuo district	Citizen's Puzzle and Fitness Center	30
121.42159	31.24325	Putuo district	Citizen's Puzzle and Fitness Center	50
121.41987	31.245724	Putuo district	Citizen's Puzzle and Fitness Center	30
121.41566	31.248873	Putuo district	Citizen's Puzzle and Fitness Center	50
121.418538	31.246657	Putuo district	Citizen's Puzzle and Fitness Center	60
121.41492	31.248173	Putuo district	Citizen's Puzzle and Fitness Center	30
121.415773	31.24717	Putuo district	Citizen's Puzzle and Fitness Center	60
121.419678	31.242617	Putuo district	Citizen's Puzzle and Fitness Center	40
121.4103775024414	31.246807098388672	Putuo district	Citizen's Puzzle and Fitness Center	80
121.44183472181315	31.265976745254374	Putuo district	Citizen's Puzzle and Fitness Center	0
121.443812	31.265355	Putuo district	Citizen's Puzzle and Fitness Center	100
121.437685427	31.265836834	Putuo district	Citizen's Puzzle and Fitness Center	80
121.43463	31.263885	Putuo district	Citizen's Puzzle and Fitness Center	70
121.4321284209709	31.264417204499004	Putuo district	Citizen's Puzzle and Fitness Center	100
121.43140411376953	31.26481819152832	Putuo district	Citizen's Puzzle and Fitness Center	100
121.42744445800781	31.271703720092773	Putuo district	Citizen's Puzzle and Fitness Center	50
121.423584	31.264421	Putuo district	Citizen's Puzzle and Fitness Center	50
121.422536	31.261963	Putuo district	Citizen's Puzzle and Fitness Center	30
121.42763	31.261135	Putuo district	Civic Fitness Trail	72
121.427381	31.259762	Putuo district	Citizen's Puzzle and Fitness Center	100
121.43035589119349	31.26276516845422	Putuo district	Citizen's Puzzle and Fitness Center	60
121.42731175702473	31.257547399375543	Putuo district	Civic Fitness Trail	1175
121.42758228930435	31.25644983609164	Putuo district	Civic Fitness Trail	162
121.424	31.255796	Putuo district	Civic Fitness Trail	490
121.423287	31.248866	Putuo district	Citizen's Puzzle and Fitness Center	30
121.42732032607388	31.247085535419604	Putuo district	Citizen's Puzzle and Fitness Center	30
121.3686711845397	31.246392781234356	Putuo district	Civic Fitness Trail	280
121.39367	31.280107	Putuo district	Citizen's Puzzle and Fitness Center	90
121.388985	31.266848	Putuo district	Citizen's Puzzle and Fitness Center	45
121.398834	31.285023	Putuo district	Citizen's Puzzle and Fitness Center	90
121.386795	31.26736	Putuo district	Citizen's Puzzle and Fitness Center	50
121.38003	31.260315	Putuo district	Citizen's Puzzle and Fitness Center	60
121.39063466163094	31.278498911439012	Putuo district	Citizen's Puzzle and Fitness Center	35
121.38972	31.277128	Putuo district	Citizen's Puzzle and Fitness Center	35
121.741199674	31.098373349	Pudong district	Citizen's Puzzle and Fitness Center	150
121.426294	31.244784	Putuo district	Citizen's Puzzle and Fitness Center	30
121.38773	31.22955	Putuo district	Citizen's Puzzle and Fitness Center	30
121.401702	31.222359	Putuo district	Citizen's Puzzle and Fitness Center	30
121.408122	31.222678	Putuo district	Citizen's Puzzle and Fitness Center	75
121.40465	31.223936	Putuo district	Citizen's Puzzle and Fitness Center	45
121.41413	31.226143	Putuo district	Citizen's Puzzle and Fitness Center	50
121.417627	31.230515	Putuo district	Citizen's Puzzle and Fitness Center	35
121.43918900000001	31.264791170772813	Putuo district	Citizen's Puzzle and Fitness Center	80
121.43855366515152	31.264032831037035	Putuo district	Citizen's Puzzle and Fitness Center	80
121.438555	31.263994	Putuo district	Citizen's Puzzle and Fitness Center	50
121.43721	31.26858	Putuo district	Citizen's Puzzle and Fitness Center	50
121.437204	31.263373	Putuo district	Citizen's Puzzle and Fitness Center	80
121.43656	31.26132	Putuo district	Citizen's Puzzle and Fitness Center	200
121.423225	31.261667	Putuo district	Citizen's Puzzle and Fitness Center	100
121.42492	31.259428	Putuo district	Citizen's Puzzle and Fitness Center	50
121.43486	31.269182	Putuo district	Citizen's Puzzle and Fitness Center	15
121.435372	31.26118	Putuo district	Citizen's Puzzle and Fitness Center	50
121.431625	31.26933	Putuo district	Citizen's Puzzle and Fitness Center	30
121.3549040257931	31.2842047921179	Putuo district	Citizen's Puzzle and Fitness Center	60
121.43239	31.258877	Putuo district	Citizen's Puzzle and Fitness Center	100
121.43142	31.265076	Putuo district	Citizen's Puzzle and Fitness Center	222
121.39664178897502	31.223828915735904	Putuo district	Citizen's Puzzle and Fitness Center	40
121.418207	31.235358	Putuo district	Citizen's Puzzle and Fitness Center	100
121.416445	31.236279	Putuo district	Citizen's Puzzle and Fitness Center	30
121.411651	31.229207	Putuo district	Citizen's Puzzle and Fitness Center	50
121.415405	31.235899	Putuo district	Citizen's Puzzle and Fitness Center	25
121.396646	31.227294	Putuo district	Citizen's Puzzle and Fitness Center	40
121.396768859	31.229135225	Putuo district	Citizen's Puzzle and Fitness Center	35
121.40839145417405	31.229675278375687	Putuo district	Citizen's Puzzle and Fitness Center	15
121.40018463134766	31.232879638671875	Putuo district	Citizen's Puzzle and Fitness Center	40
121.42729557843617	31.2496935617504	Putuo district	Civic Fitness Trail	250
121.444959	31.255343	Putuo district	Citizen's Puzzle and Fitness Center	40
121.427223	31.270018	Putuo district	Citizen's Puzzle and Fitness Center	150
121.428734	31.263108	Putuo district	Citizen's Puzzle and Fitness Center	100
121.42314474549846	31.253822515412363	Putuo district	Civic Fitness Trail	150
121.4349	31.255198	Putuo district	Citizen's Puzzle and Fitness Center	25
121.40206561273159	31.213212334544043	Changning district	Citizen's Puzzle and Fitness Center	75
121.166170017	31.358950011	Jiading district	Citizen's Puzzle and Fitness Center	200
121.42723379604179	31.264833215981792	Putuo district	Citizen's Puzzle and Fitness Center	50
121.226478513	31.371335208	Jiading district	Citizen's Puzzle and Fitness Center	106
121.226478513	31.371335208	Jiading district	Citizen's Puzzle and Fitness Center	400
121.48170931460317	31.31992292168514	Baoshan district	Citizen's Puzzle and Fitness Center	100
121.4010644556074	31.233035328566597	Putuo district	Citizen's Puzzle and Fitness Center	35
121.66046	31.589525	Chongming district	Citizen's Puzzle and Fitness Center	200
121.63022	31.584293	Chongming district	Citizen's Puzzle and Fitness Center	200
121.60316045513918	31.026262426721797	Pudong district	Citizen's Puzzle and Fitness Center	50
121.36857993200098	30.91804595843887	Fengxian district	Citizen's Puzzle and Fitness Center	100
121.37471035506306	30.91636142649584	Fengxian district	Citizen's Puzzle and Fitness Center	200
121.37053210395936	30.90178191394435	Fengxian district	Citizen's Puzzle and Fitness Center	300
121.5435	31.05063	Minhang district	Citizen's Puzzle and Fitness Center	30
121.49502	31.286979	Hongkou district	Citizen's Puzzle and Fitness Center	50
121.49717	31.24755	Hongkou district	Civic Fitness Trail	180
121.63416	31.117765	Pudong district	Citizen's Puzzle and Fitness Center	60
121.237216622814	31.181102582376408	Qingpu district	Civic Fitness Trail	400
121.633415	31.117767	Pudong district	Citizen's Puzzle and Fitness Center	30
121.540414	31.312285	Yangpu district	Citizen's Puzzle and Fitness Center	60
121.540414	31.312285	Yangpu district	Citizen's Puzzle and Fitness Center	50
121.540414	31.312285	Yangpu district	Citizen's Puzzle and Fitness Center	100
121.540414	31.312285	Yangpu district	Citizen's Puzzle and Fitness Center	40
121.540471	31.312217	Yangpu district	Citizen's Puzzle and Fitness Center	50
121.540365	31.312256	Yangpu district	Citizen's Puzzle and Fitness Center	100
121.540365	31.312256	Yangpu district	Citizen's Puzzle and Fitness Center	70
121.540365	31.312256	Yangpu district	Citizen's Puzzle and Fitness Center	85
121.540365	31.312256	Yangpu district	Citizen's Puzzle and Fitness Center	60
121.540365	31.312256	Yangpu district	Citizen's Puzzle and Fitness Center	60
121.540343	31.312273	Yangpu district	Citizen's Puzzle and Fitness Center	70
121.540344	31.31224	Yangpu district	Citizen's Puzzle and Fitness Center	76
121.540344	31.31224	Yangpu district	Citizen's Puzzle and Fitness Center	70
121.540469	31.31224	Yangpu district	Citizen's Puzzle and Fitness Center	100
121.540469	31.31224	Yangpu district	Citizen's Puzzle and Fitness Center	100
121.382719	31.237779	Putuo district	Citizen's Puzzle and Fitness Center	30
121.40505963639512	31.26142778618857	Putuo district	Citizen's Puzzle and Fitness Center	45
121.40506763978969	31.255502710396293	Putuo district	Citizen's Puzzle and Fitness Center	35
121.40366688416232	31.246589479166353	Putuo district	Citizen's Puzzle and Fitness Center	45
121.40375052740534	31.24968894069849	Putuo district	Citizen's Puzzle and Fitness Center	30
121.403111	31.257578	Putuo district	Citizen's Puzzle and Fitness Center	55
121.40261723373659	31.258100035431795	Putuo district	Citizen's Puzzle and Fitness Center	35
121.40226069954804	31.259114033150002	Putuo district	Citizen's Puzzle and Fitness Center	40
121.477053	31.298105	Hongkou district	Citizen's Puzzle and Fitness Center	70
121.91207	30.90335	Pudong district	Civic Fitness Trail	360
121.41313171386719	31.198949813842773	Changning district	Citizen's Puzzle and Fitness Center	0
121.479093	31.297527	Hongkou district	Citizen's Puzzle and Fitness Center	45
121.375179	31.212885	Changning district	Citizen's Puzzle and Fitness Center	40
121.38972836393837	31.275536925541637	Putuo district	Citizen's Puzzle and Fitness Center	100
121.380411	31.245838	Putuo district	Citizen's Puzzle and Fitness Center	45
121.37076568603516	31.214082717895508	Changning district	Citizen's Puzzle and Fitness Center	25
121.355537	31.211798	Changning district	Citizen's Puzzle and Fitness Center	30
121.364093	31.212378	Changning district	Citizen's Puzzle and Fitness Center	50
121.38882	31.274738	Putuo district	Citizen's Puzzle and Fitness Center	270
121.374879	31.205017	Changning district	Citizen's Puzzle and Fitness Center	25
121.437523	31.251803	Putuo district	Citizen's Puzzle and Fitness Center	40
121.359601	31.202375	Changning district	Citizen's Puzzle and Fitness Center	25
121.32318878173828	30.736740112304688	Jinshan district	Citizen's Puzzle and Fitness Center	45
121.3902	31.281042	Putuo district	Citizen's Puzzle and Fitness Center	35
121.48481048548891	31.297917177005342	Hongkou district	Citizen's Puzzle and Fitness Center	90
121.39632393608022	31.265825709959415	Putuo district	Citizen's Puzzle and Fitness Center	35
121.392122	31.267112	Putuo district	Citizen's Puzzle and Fitness Center	65
121.58294590472413	31.024528905141025	Pudong district	Civic Fitness Trail	525
121.39331437872153	31.26231219332195	Putuo district	Citizen's Puzzle and Fitness Center	40
121.39387	31.25839	Putuo district	Citizen's Puzzle and Fitness Center	50
121.39132317686591	31.26178573856271	Putuo district	Citizen's Puzzle and Fitness Center	50
121.38744845506105	31.264018697842726	Putuo district	Civic Fitness Trail	181.5
121.38981	31.2512	Putuo district	Citizen's Puzzle and Fitness Center	25
121.43975662016392	31.19720610933326	Xuhui district	Citizen's Puzzle and Fitness Center	25
121.44021	31.19828	Xuhui district	Citizen's Puzzle and Fitness Center	15
121.448641	31.246847	Putuo district	Citizen's Puzzle and Fitness Center	30
121.4458938640156	31.24197893592351	Putuo district	Civic Fitness Trail	160
121.4457670697408	31.24222602520599	Putuo district	Citizen's Puzzle and Fitness Center	30
121.446906	31.247053	Putuo district	Citizen's Puzzle and Fitness Center	30
121.446181	31.245938	Putuo district	Citizen's Puzzle and Fitness Center	30
121.44602966308594	31.24588966369629	Putuo district	Civic Fitness Trail	120
121.44332122802734	31.240333557128906	Putuo district	Citizen's Puzzle and Fitness Center	30
121.445015	31.245525	Putuo district	Citizen's Puzzle and Fitness Center	30
121.443127	31.241598	Putuo district	Citizen's Puzzle and Fitness Center	30
121.443805	31.244232	Putuo district	Citizen's Puzzle and Fitness Center	30
121.44025	31.239424	Putuo district	Citizen's Puzzle and Fitness Center	20
121.44296	31.246231	Putuo district	Citizen's Puzzle and Fitness Center	30
121.440997	31.24228	Putuo district	Citizen's Puzzle and Fitness Center	30
121.440775	31.244567	Putuo district	Citizen's Puzzle and Fitness Center	30
121.436858	31.238378	Putuo district	Citizen's Puzzle and Fitness Center	30
121.43584466501235	31.2367126373747	Putuo district	Citizen's Puzzle and Fitness Center	100
121.434586	31.23572	Putuo district	Citizen's Puzzle and Fitness Center	0
121.439744793854	31.245512667795982	Putuo district	Citizen's Puzzle and Fitness Center	30
121.43386231263914	31.235777926114277	Putuo district	Citizen's Puzzle and Fitness Center	40
121.439419	31.24728	Putuo district	Citizen's Puzzle and Fitness Center	30
121.436599	31.242235	Putuo district	Citizen's Puzzle and Fitness Center	30
121.437962	31.245301	Putuo district	Citizen's Puzzle and Fitness Center	30
121.435578	31.240945	Putuo district	Citizen's Puzzle and Fitness Center	30
121.434376	31.238971	Putuo district	Citizen's Puzzle and Fitness Center	30
121.435046	31.241098	Putuo district	Citizen's Puzzle and Fitness Center	30
121.43193	31.236065	Putuo district	Citizen's Puzzle and Fitness Center	30
121.43325805664062	31.239042282104492	Putuo district	Citizen's Puzzle and Fitness Center	30
121.43215	31.23762	Putuo district	Citizen's Puzzle and Fitness Center	100
121.43626	31.24571	Putuo district	Citizen's Puzzle and Fitness Center	30
121.42877	31.233033	Putuo district	Citizen's Puzzle and Fitness Center	100
121.42724	31.231985	Putuo district	Citizen's Puzzle and Fitness Center	30
121.427151	31.232089	Putuo district	Citizen's Puzzle and Fitness Center	100
121.42926	31.23522	Putuo district	Citizen's Puzzle and Fitness Center	30
121.433807	31.243348	Putuo district	Citizen's Puzzle and Fitness Center	30
121.4352	31.247692	Putuo district	Citizen's Puzzle and Fitness Center	30
121.433319405	31.244211809	Putuo district	Citizen's Puzzle and Fitness Center	60
121.43169	31.242702	Putuo district	Citizen's Puzzle and Fitness Center	30
121.430527	31.243616	Putuo district	Citizen's Puzzle and Fitness Center	30
121.42667	31.238007	Putuo district	Citizen's Puzzle and Fitness Center	60
121.424658	31.239018	Putuo district	Citizen's Puzzle and Fitness Center	30
121.42755	31.2447	Putuo district	Citizen's Puzzle and Fitness Center	300
121.42442768259832	31.240460934166673	Putuo district	Citizen's Puzzle and Fitness Center	20
121.42409358301202	31.24098378880637	Putuo district	Citizen's Puzzle and Fitness Center	30
121.42251586914062	31.24152374267578	Putuo district	Citizen's Puzzle and Fitness Center	30
121.42525	31.24358	Putuo district	Citizen's Puzzle and Fitness Center	100
121.38874955944883	31.281713889950744	Putuo district	Citizen's Puzzle and Fitness Center	60
121.38363647460938	31.25504493713379	Putuo district	Citizen's Puzzle and Fitness Center	45
121.38055985243511	31.249758736204313	Putuo district	Citizen's Puzzle and Fitness Center	55
121.380434	31.252767	Putuo district	Citizen's Puzzle and Fitness Center	50
121.470586	31.301577	Hongkou district	Citizen's Puzzle and Fitness Center	150
121.481816	31.307465	Hongkou district	Citizen's Puzzle and Fitness Center	30
121.44666	31.255219	Putuo district	Citizen's Puzzle and Fitness Center	30
121.442089	31.263433	Putuo district	Citizen's Puzzle and Fitness Center	40
121.442198	31.261025	Putuo district	Citizen's Puzzle and Fitness Center	40
121.441154	31.262534	Putuo district	Citizen's Puzzle and Fitness Center	40
121.439446	31.254644	Putuo district	Citizen's Puzzle and Fitness Center	20
121.436653	31.259104	Putuo district	Citizen's Puzzle and Fitness Center	20
121.433271	31.25672	Putuo district	Citizen's Puzzle and Fitness Center	30
121.432316	31.256317	Putuo district	Citizen's Puzzle and Fitness Center	30
121.399185	31.27591	Putuo district	Citizen's Puzzle and Fitness Center	30
121.40556	31.275599	Putuo district	Citizen's Puzzle and Fitness Center	30
121.397896	31.273466	Putuo district	Citizen's Puzzle and Fitness Center	50
121.40055	31.271976	Putuo district	Citizen's Puzzle and Fitness Center	30
121.399981	31.271229	Putuo district	Citizen's Puzzle and Fitness Center	30
121.39623978718028	31.26928506262531	Putuo district	Citizen's Puzzle and Fitness Center	35
121.400767	31.270323	Putuo district	Citizen's Puzzle and Fitness Center	20
121.40379333496094	31.270809173583984	Putuo district	Citizen's Puzzle and Fitness Center	60
121.411781	31.269264	Putuo district	Citizen's Puzzle and Fitness Center	30
121.40461947834311	31.268206715451594	Putuo district	Citizen's Puzzle and Fitness Center	20
121.40371876508978	31.267881289253083	Putuo district	Citizen's Puzzle and Fitness Center	40
121.40753	31.267603	Putuo district	Citizen's Puzzle and Fitness Center	30
121.762215	31.07498	Pudong district	Citizen's Puzzle and Fitness Center	30
121.41445438149373	31.26508499166641	Putuo district	Civic Fitness Trail	210
121.40910576099598	31.265974923299247	Putuo district	Citizen's Puzzle and Fitness Center	50
121.403748	31.2649	Putuo district	Citizen's Puzzle and Fitness Center	40
121.41585249679396	31.26216148132615	Putuo district	Civic Fitness Trail	300
121.407811	31.263537	Putuo district	Civic Fitness Trail	375
121.39549255371092	30.895507812500004	Fengxian district	Citizen's Puzzle and Fitness Center	1000
121.410995	31.263021	Putuo district	Civic Fitness Trail	217
121.41584014892578	31.26139259338379	Putuo district	Citizen's Puzzle and Fitness Center	40
121.41081	31.262468	Putuo district	Citizen's Puzzle and Fitness Center	60
121.43296417812286	31.250590741140748	Putuo district	Citizen's Puzzle and Fitness Center	80
121.47567711430028	31.038732114338373	Minhang district	Citizen's Puzzle and Fitness Center	0
121.40202775330354	30.91806081720902	Fengxian district	Citizen's Puzzle and Fitness Center	200
121.40249	31.256569	Putuo district	Civic Fitness Trail	118
121.587654	31.029507	Pudong district	Civic Fitness Trail	500
121.587654	31.029507	Pudong district	Civic Fitness Trail	750
121.587654	31.029507	Pudong district	Civic Fitness Trail	500
121.587654	31.029507	Pudong district	Civic Fitness Trail	500
121.587654	31.029507	Pudong district	Civic Fitness Trail	500
121.587654	31.029507	Pudong district	Civic Fitness Trail	500
121.587654	31.029507	Pudong district	Civic Fitness Trail	500
121.587654	31.029507	Pudong district	Civic Fitness Trail	500
121.587654	31.029507	Pudong district	Civic Fitness Trail	500
121.587654	31.029507	Pudong district	Civic Fitness Trail	500
121.587654	31.029507	Pudong district	Civic Fitness Trail	500
121.587654	31.029507	Pudong district	Civic Fitness Trail	500
121.587654	31.029507	Pudong district	Civic Fitness Trail	500
121.587654	31.029507	Pudong district	Civic Fitness Trail	500
121.587654	31.029507	Pudong district	Civic Fitness Trail	500
121.587654	31.029507	Pudong district	Civic Fitness Trail	500
121.587654	31.029507	Pudong district	Civic Fitness Trail	500
121.587654	31.029507	Pudong district	Civic Fitness Trail	500
121.406845	31.243933	Putuo district	Civic Fitness Trail	180
121.388837	31.249528	Putuo district	Citizen's Puzzle and Fitness Center	50
121.42243	31.237146	Putuo district	Citizen's Puzzle and Fitness Center	65
121.4225040036067	31.23542686789958	Putuo district	Citizen's Puzzle and Fitness Center	100
121.42252631956961	31.232981353876145	Putuo district	Citizen's Puzzle and Fitness Center	35
121.395676	31.262383	Putuo district	Citizen's Puzzle and Fitness Center	85
121.39176744046486	31.26090605357241	Putuo district	Citizen's Puzzle and Fitness Center	25
121.39151484529512	31.260922392795703	Putuo district	Citizen's Puzzle and Fitness Center	35
121.39258	31.2492	Putuo district	Citizen's Puzzle and Fitness Center	45
121.38863899458116	31.261226788091374	Putuo district	Citizen's Puzzle and Fitness Center	80
121.38211	31.261793	Putuo district	Citizen's Puzzle and Fitness Center	20
121.385315	31.24909	Putuo district	Citizen's Puzzle and Fitness Center	35
121.386212	31.2512	Putuo district	Citizen's Puzzle and Fitness Center	35
121.38596	31.27505	Putuo district	Citizen's Puzzle and Fitness Center	50
121.388695	31.290594	Putuo district	Citizen's Puzzle and Fitness Center	15
121.38736	31.293299	Putuo district	Citizen's Puzzle and Fitness Center	60
121.3872861401655	31.290025670306438	Putuo district	Citizen's Puzzle and Fitness Center	45
121.38153	31.270336	Putuo district	Citizen's Puzzle and Fitness Center	45
121.386246	31.284649	Putuo district	Civic Fitness Trail	500
121.386314	31.285292	Putuo district	Citizen's Puzzle and Fitness Center	60
121.42451477050781	31.236835479736328	Putuo district	Citizen's Puzzle and Fitness Center	30
121.42332	31.236086	Putuo district	Citizen's Puzzle and Fitness Center	40
121.37321	31.261856	Putuo district	Citizen's Puzzle and Fitness Center	100
121.36986	31.259546	Putuo district	Civic Fitness Trail	250
121.37011	31.259998	Putuo district	Citizen's Puzzle and Fitness Center	50
121.09301	31.15793	Qingpu district	Citizen's Puzzle and Fitness Center	50
121.384865	31.284986	Putuo district	Citizen's Puzzle and Fitness Center	60
121.38386591318857	31.280814097755062	Putuo district	Citizen's Puzzle and Fitness Center	55
121.38462	31.293018	Putuo district	Citizen's Puzzle and Fitness Center	200
121.37052	31.262234	Putuo district	Citizen's Puzzle and Fitness Center	50
121.400772	31.242589	Putuo district	Citizen's Puzzle and Fitness Center	80
121.40631435581969	31.242460377633947	Putuo district	Citizen's Puzzle and Fitness Center	30
121.407008	31.239613	Putuo district	Citizen's Puzzle and Fitness Center	30
121.405087892	31.242819969	Putuo district	Citizen's Puzzle and Fitness Center	70
121.40421	31.242432	Putuo district	Citizen's Puzzle and Fitness Center	45
121.405901	31.240548	Putuo district	Citizen's Puzzle and Fitness Center	35
121.40181	31.238976	Putuo district	Citizen's Puzzle and Fitness Center	50
121.36653	31.260069	Putuo district	Citizen's Puzzle and Fitness Center	20
121.404734	31.238518	Putuo district	Citizen's Puzzle and Fitness Center	30
121.404702	31.240658	Putuo district	citizen's ballpark	80
121.36653	31.260859	Putuo district	Citizen's Puzzle and Fitness Center	25
121.40301	31.240004	Putuo district	Citizen's Puzzle and Fitness Center	30
121.34890741283733	31.2846245370889	Putuo district	Citizen's Puzzle and Fitness Center	50
121.416607	31.240873	Putuo district	Citizen's Puzzle and Fitness Center	45
121.41512387355056	31.240000155049742	Putuo district	Civic Fitness Trail	150
121.41070250793456	31.23353474617026	Putuo district	Citizen's Puzzle and Fitness Center	15
121.41249811453251	31.24361117402361	Putuo district	Civic Fitness Trail	90
121.413463	31.238764	Putuo district	Citizen's Puzzle and Fitness Center	65
121.41275	31.239999	Putuo district	Citizen's Puzzle and Fitness Center	40
121.411886	31.244534	Putuo district	Citizen's Puzzle and Fitness Center	70
121.412322	31.236151	Putuo district	Citizen's Puzzle and Fitness Center	45
121.412605	31.243068	Putuo district	Citizen's Puzzle and Fitness Center	30
121.41091907241002	31.234408667112405	Putuo district	Citizen's Puzzle and Fitness Center	15
121.50865503725996	31.269765733269043	Yangpu district	Citizen's Puzzle and Fitness Center	80
121.412322	31.237585	Putuo district	Citizen's Puzzle and Fitness Center	60
121.410226	31.234124	Putuo district	Citizen's Puzzle and Fitness Center	40
121.327761	30.725532	Jinshan district	Citizen's Puzzle and Fitness Center	50
121.411581704856	31.237351402030917	Putuo district	Citizen's Puzzle and Fitness Center	15
121.41087923521579	31.235850377882915	Putuo district	Citizen's Puzzle and Fitness Center	25
121.41004634869705	31.234889488697934	Putuo district	Civic Fitness Trail	133
121.407178	31.23266	Putuo district	Citizen's Puzzle and Fitness Center	40
121.411527	31.239291	Putuo district	Citizen's Puzzle and Fitness Center	70
121.41105	31.243239	Putuo district	Citizen's Puzzle and Fitness Center	40
121.407529	31.233857	Putuo district	Citizen's Puzzle and Fitness Center	40
121.404324	31.234312	Putuo district	Citizen's Puzzle and Fitness Center	30
121.399701	31.235998	Putuo district	Civic Fitness Trail	552
121.405842	31.235154	Putuo district	Citizen's Puzzle and Fitness Center	50
121.407369	31.243843	Putuo district	Citizen's Puzzle and Fitness Center	60
121.40126	31.23534	Putuo district	Citizen's Puzzle and Fitness Center	35
121.645035	31.105783	Pudong district	Citizen's Puzzle and Fitness Center	50
121.65395	31.105057	Pudong district	Citizen's Puzzle and Fitness Center	65
121.65212	31.10936	Pudong district	Citizen's Puzzle and Fitness Center	50
121.410598	31.23656	Putuo district	Citizen's Puzzle and Fitness Center	40
121.410803	31.241303	Putuo district	Citizen's Puzzle and Fitness Center	50
121.403459	31.232997	Putuo district	Citizen's Puzzle and Fitness Center	25
121.36941804482993	31.264720865170744	Putuo district	citizen's ballpark	1120
121.40817936819631	31.235101431443802	Putuo district	Citizen's Puzzle and Fitness Center	20
121.410168	31.239374	Putuo district	Citizen's Puzzle and Fitness Center	55
121.406317	31.234243	Putuo district	Citizen's Puzzle and Fitness Center	30
121.409663	31.241267	Putuo district	Citizen's Puzzle and Fitness Center	45
121.40954099225412	31.239171795164363	Putuo district	Citizen's Puzzle and Fitness Center	25
121.399814	31.235537	Putuo district	Citizen's Puzzle and Fitness Center	45
121.38137	31.284727	Putuo district	Citizen's Puzzle and Fitness Center	40
121.40919926409153	31.238691068236772	Putuo district	Citizen's Puzzle and Fitness Center	25
121.40813431620828	31.24126817587899	Putuo district	Citizen's Puzzle and Fitness Center	40
121.407524	31.242355	Putuo district	Citizen's Puzzle and Fitness Center	40
121.40479534207377	31.23564976788003	Putuo district	Citizen's Puzzle and Fitness Center	15
121.4051513671875	31.244144439697266	Putuo district	Citizen's Puzzle and Fitness Center	75
121.08579199061315	30.977626345160928	Qingpu district	Citizen's Puzzle and Fitness Center	50
121.40095520019531	31.242868423461914	Putuo district	Citizen's Puzzle and Fitness Center	40
121.36414	31.262642	Putuo district	Citizen's Puzzle and Fitness Center	50
121.3618	31.263517	Putuo district	Citizen's Puzzle and Fitness Center	60
121.0681800319242	30.97263918537449	Qingpu district	Citizen's Puzzle and Fitness Center	50
121.35707892176482	31.279109575782307	Putuo district	Citizen's Puzzle and Fitness Center	55
121.40648004925661	31.23679180552038	Putuo district	Civic Fitness Trail	72
121.67248324149732	30.93057133286925	Fengxian district	Citizen's Puzzle and Fitness Center	100
121.0871335354392	30.990599393916668	Qingpu district	Citizen's Puzzle and Fitness Center	50
121.35427	31.278595	Putuo district	Citizen's Puzzle and Fitness Center	60
121.39964912745322	31.62536701928525	Chongming district	Citizen's Puzzle and Fitness Center	200
121.3533778488636	31.278236805286	Putuo district	Citizen's Puzzle and Fitness Center	55
121.3516826927662	31.27752960763041	Putuo district	Citizen's Puzzle and Fitness Center	55
121.3551092147827	31.28034919717706	Putuo district	Citizen's Puzzle and Fitness Center	30
121.40712242538652	31.237576167677368	Putuo district	Citizen's Puzzle and Fitness Center	70
121.406591	31.236954	Putuo district	Citizen's Puzzle and Fitness Center	50
121.40756028472516	31.239140823253983	Putuo district	Citizen's Puzzle and Fitness Center	35
121.40062	31.242405	Putuo district	Citizen's Puzzle and Fitness Center	30
121.42391236453439	31.001625442713305	Minhang district	Citizen's Puzzle and Fitness Center	100
121.702515	31.531906	Chongming district	Civic Fitness Trail	900
121.3533067703247	31.28015664252395	Putuo district	Citizen's Puzzle and Fitness Center	60
121.32766	31.289167	Putuo district	Citizen's Puzzle and Fitness Center	25
121.39965	31.238968	Putuo district	Citizen's Puzzle and Fitness Center	45
121.400604	31.238208	Putuo district	Citizen's Puzzle and Fitness Center	60
121.401203	31.238516	Putuo district	Citizen's Puzzle and Fitness Center	15
121.348495	31.278524	Putuo district	Citizen's Puzzle and Fitness Center	60
121.3288356363773	31.28735654364172	Putuo district	Citizen's Puzzle and Fitness Center	288
121.3297837972641	31.28629871296732	Putuo district	Citizen's Puzzle and Fitness Center	35
121.3287431001663	31.28827339702994	Putuo district	Citizen's Puzzle and Fitness Center	70
121.3558	31.28388	Putuo district	Civic Fitness Trail	120
121.3533510267734	31.2818346055718	Putuo district	Citizen's Puzzle and Fitness Center	40
121.347145	31.280219	Putuo district	Citizen's Puzzle and Fitness Center	60
121.353936	31.285967	Putuo district	Citizen's Puzzle and Fitness Center	30
121.3447719812393	31.2819664115137	Putuo district	Citizen's Puzzle and Fitness Center	50
121.34957	31.283274	Putuo district	Citizen's Puzzle and Fitness Center	15
121.34951782226562	31.28325843811035	Putuo district	Citizen's Puzzle and Fitness Center	75
121.355736	31.29728	Putuo district	Citizen's Puzzle and Fitness Center	120
121.3497649133205	31.28461968324893	Putuo district	Citizen's Puzzle and Fitness Center	80
121.34834297554497	31.286099335088366	Putuo district	Civic Fitness Trail	498.75
121.34306	31.28325	Putuo district	Citizen's Puzzle and Fitness Center	600
121.343314	31.283607	Putuo district	Civic Fitness Trail	760
121.3518047332764	31.28804418451877	Putuo district	Citizen's Puzzle and Fitness Center	55
121.348859667778	31.28677204495294	Putuo district	Citizen's Puzzle and Fitness Center	75
121.3442095632401	31.2855811047095	Putuo district	Civic Fitness Trail	270
121.426753	31.260587	Putuo district	Citizen's Puzzle and Fitness Center	80
121.85962184872207	30.874925710778015	Pudong district	Citizen's Puzzle and Fitness Center	145
121.857168405	30.875196809	Pudong district	Citizen's Puzzle and Fitness Center	40
121.3506889343262	31.28877766259289	Putuo district	Citizen's Puzzle and Fitness Center	180
121.3478	31.28812	Putuo district	Citizen's Puzzle and Fitness Center	200
121.34300994873047	31.28837776184082	Putuo district	Citizen's Puzzle and Fitness Center	70
121.3456074893475	31.28994204731545	Putuo district	Citizen's Puzzle and Fitness Center	50
121.34299	31.289707	Putuo district	Civic Fitness Trail	345
121.33939086416049	30.99367745288902	Minhang district	Citizen's Puzzle and Fitness Center	150
121.3460269533619	30.99104034218239	Minhang district	Citizen's Puzzle and Fitness Center	150
121.2092	31.192938	Qingpu district	Citizen's Puzzle and Fitness Center	45
121.47332032503272	31.252062090144378	Jingan district	Citizen's Puzzle and Fitness Center	40
121.41175306951652	31.244199620272717	Putuo district	Civic Fitness Trail	270
121.39876992538649	31.015292147364782	Minhang district	Citizen's Puzzle and Fitness Center	200
121.486243	31.265925	Hongkou district	Citizen's Puzzle and Fitness Center	10
121.485237	31.266688	Hongkou district	Citizen's Puzzle and Fitness Center	45
121.67143905940424	30.92710219646439	Fengxian district	Citizen's Puzzle and Fitness Center	100
120.95476	31.052036	Qingpu district	Citizen's Puzzle and Fitness Center	80
121.43314	31.205355	Changning district	Citizen's Puzzle and Fitness Center	80
121.69853	30.937153	Fengxian district	Citizen's Puzzle and Fitness Center	1000
121.43465	31.20353	Changning district	Citizen's Puzzle and Fitness Center	120
121.07386779785156	30.97256088256836	Qingpu district	Citizen's Puzzle and Fitness Center	50
121.31697345995295	31.065596367120122	Songjiang district	Civic Fitness Trail	400
121.08665466308594	31.00713348388672	Qingpu district	Citizen's Puzzle and Fitness Center	40
121.08590698242188	30.998756408691406	Qingpu district	Citizen's Puzzle and Fitness Center	40
121.539154	31.059984	Minhang district	Citizen's Puzzle and Fitness Center	50
121.53556	31.296736	Yangpu district	Citizen's Puzzle and Fitness Center	143
121.54292	31.06531	Minhang district	Citizen's Puzzle and Fitness Center	60
121.54295	31.065289	Minhang district	Citizen's Puzzle and Fitness Center	60
121.179375	31.210203	Qingpu district	Citizen's Puzzle and Fitness Center	100
121.169876	31.20889	Qingpu district	Citizen's Puzzle and Fitness Center	40
121.51574110450743	31.217748185093644	Pudong district	Citizen's Puzzle and Fitness Center	200
121.54724	31.024448	Minhang district	Citizen's Puzzle and Fitness Center	200
121.56383	31.0585	Pudong district	Citizen's Puzzle and Fitness Center	50
121.54559	31.026892	Minhang district	Citizen's Puzzle and Fitness Center	40
121.562164	31.054667	Pudong district	Citizen's Puzzle and Fitness Center	20
121.55464	31.025826	Minhang district	Citizen's Puzzle and Fitness Center	100
121.54686	31.018461	Minhang district	Citizen's Puzzle and Fitness Center	100
121.51460266113281	31.10240936279297	Minhang district	Citizen's Puzzle and Fitness Center	70
121.54662	31.018515	Minhang district	Citizen's Puzzle and Fitness Center	100
121.30533190942509	31.147069773816824	Songjiang district	Citizen's Puzzle and Fitness Center	50
121.5444	31.034933	Minhang district	citizen's ballpark	1000
121.26102265133883	31.177192715564942	Qingpu district	citizen's ballpark	500
121.45007	31.16577	Xuhui district	Citizen's Puzzle and Fitness Center	100
121.540372	31.312262	Yangpu district	Civic Fitness Trail	450
121.540372	31.312262	Yangpu district	Civic Fitness Trail	392.4
121.540372	31.312262	Yangpu district	Civic Fitness Trail	450
121.540372	31.312262	Yangpu district	Civic Fitness Trail	255
121.540372	31.312262	Yangpu district	Civic Fitness Trail	936
121.311224108551	31.777789576932	Chongming district	Civic Fitness Trail	1000
121.3532	31.27592	Putuo district	Civic Fitness Trail	228.16
121.586044	31.067114	Pudong district	Citizen's Puzzle and Fitness Center	100
121.586044	31.067114	Pudong district	Citizen's Puzzle and Fitness Center	45
121.64051420870572	30.922564730688848	Fengxian district	Citizen's Puzzle and Fitness Center	150
121.40532664283226	31.71538769593899	Chongming district	Citizen's Puzzle and Fitness Center	20
121.5426	31.022806	Minhang district	Citizen's Puzzle and Fitness Center	40
121.6415847607228	30.924018998093597	Fengxian district	Citizen's Puzzle and Fitness Center	85
121.54523	31.28458	Yangpu district	Citizen's Puzzle and Fitness Center	150
121.39216395878682	31.02323299076839	Minhang district	Citizen's Puzzle and Fitness Center	200
121.71918433595674	31.501674599696564	Chongming district	Citizen's Puzzle and Fitness Center	100
121.20906188659816	31.32696390902063	Jiading district	Citizen's Puzzle and Fitness Center	80
121.20637359503284	31.322405824415785	Jiading district	Citizen's Puzzle and Fitness Center	80
121.21028802360044	31.324744840431286	Jiading district	Citizen's Puzzle and Fitness Center	200
121.2068500180592	31.318926510984138	Jiading district	Citizen's Puzzle and Fitness Center	250
121.21844	31.325796	Jiading district	Citizen's Puzzle and Fitness Center	40
121.19239447856127	31.29684776874484	Jiading district	citizen's ballpark	500
121.213936	31.317436	Jiading district	Citizen's Puzzle and Fitness Center	270
121.21724	31.319988	Jiading district	Citizen's Puzzle and Fitness Center	260
121.218125	31.319954	Jiading district	citizen's ballpark	600
121.38075426713337	30.993468757290227	Minhang district	Citizen's Puzzle and Fitness Center	200
121.21862	31.320236	Jiading district	citizen's ballpark	600
121.219406	31.32013	Jiading district	Citizen's Puzzle and Fitness Center	80
121.219475	31.319952	Jiading district	Civic Fitness Trail	720
121.1947021484375	31.290685653686523	Jiading district	Citizen's Puzzle and Fitness Center	100
121.212326	31.31088	Jiading district	Citizen's Puzzle and Fitness Center	80
121.19866943359375	31.293872833251953	Jiading district	Citizen's Puzzle and Fitness Center	100
121.22337	31.319738	Jiading district	Citizen's Puzzle and Fitness Center	100
121.37656029456467	30.988641706133137	Minhang district	Citizen's Puzzle and Fitness Center	100
121.21658	31.313963	Jiading district	Citizen's Puzzle and Fitness Center	250
121.21887	31.315582	Jiading district	Citizen's Puzzle and Fitness Center	260
121.22416	31.319456	Jiading district	Civic Fitness Trail	750
121.21736	31.314089	Jiading district	Citizen's Puzzle and Fitness Center	200
121.19233	31.277676	Jiading district	Citizen's Puzzle and Fitness Center	80
121.2222	31.316698	Jiading district	Citizen's Puzzle and Fitness Center	280
121.218575	31.31149	Jiading district	Citizen's Puzzle and Fitness Center	300
121.52051	31.26277	Yangpu district	Citizen's Puzzle and Fitness Center	40
121.5205	31.26226	Yangpu district	Citizen's Puzzle and Fitness Center	200
121.521872	31.262408	Yangpu district	Citizen's Puzzle and Fitness Center	40
121.60438874919419	31.534670645331662	Chongming district	Citizen's Puzzle and Fitness Center	100
121.17192	31.12094	Qingpu district	Citizen's Puzzle and Fitness Center	60
121.02890014648438	31.00004768371582	Qingpu district	Citizen's Puzzle and Fitness Center	50
121.83312	30.90509	Pudong district	citizen's ballpark	280
121.828606	30.928148	Pudong district	Citizen's Puzzle and Fitness Center	100
121.820305	30.932016	Pudong district	Citizen's Puzzle and Fitness Center	20
121.83121	30.923868	Pudong district	Citizen's Puzzle and Fitness Center	0
121.83131	30.923838	Pudong district	Citizen's Puzzle and Fitness Center	80
121.83497	30.921083	Pudong district	Citizen's Puzzle and Fitness Center	90
121.86384	30.911743	Pudong district	Citizen's Puzzle and Fitness Center	150
121.86375	30.91163	Pudong district	Citizen's Puzzle and Fitness Center	80
121.864006	30.903038	Pudong district	Citizen's Puzzle and Fitness Center	80
121.86403	30.903011	Pudong district	Citizen's Puzzle and Fitness Center	100
121.864006	30.903034	Pudong district	Citizen's Puzzle and Fitness Center	80
121.86401	30.903015	Pudong district	Citizen's Puzzle and Fitness Center	80
121.861496	30.90709	Pudong district	Citizen's Puzzle and Fitness Center	80
121.8615	30.907125	Pudong district	Citizen's Puzzle and Fitness Center	80
121.81398	30.946112	Pudong district	Citizen's Puzzle and Fitness Center	60
121.80575	30.946224	Pudong district	Citizen's Puzzle and Fitness Center	100
121.20876	31.154095	Qingpu district	Citizen's Puzzle and Fitness Center	50
121.43959348307295	31.379860766571195	Baoshan district	Citizen's Puzzle and Fitness Center	0
121.212715	31.16057	Qingpu district	Citizen's Puzzle and Fitness Center	40
121.203636	31.268702	Jiading district	Citizen's Puzzle and Fitness Center	200
121.61228942871094	31.26599884033203	Pudong district	Citizen's Puzzle and Fitness Center	85
121.17313	31.360573	Jiading district	Citizen's Puzzle and Fitness Center	300
121.37356950499272	31.037700587303817	Minhang district	Citizen's Puzzle and Fitness Center	200
121.37531532424295	31.0383467463782	Minhang district	Citizen's Puzzle and Fitness Center	150
121.539246	31.00361	Minhang district	Citizen's Puzzle and Fitness Center	100
121.50867113870311	31.03581912435807	Minhang district	Citizen's Puzzle and Fitness Center	120
121.61031199245342	31.26849334737475	Pudong district	Citizen's Puzzle and Fitness Center	0
121.21919	31.277094	Jiading district	Citizen's Puzzle and Fitness Center	80
121.61031199245342	31.26849334737475	Pudong district	Citizen's Puzzle and Fitness Center	120
121.61031199245342	31.26849334737475	Pudong district	Citizen's Puzzle and Fitness Center	0
121.61031199245342	31.26849334737475	Pudong district	Citizen's Puzzle and Fitness Center	100
121.61031199245342	31.26849334737475	Pudong district	Civic Fitness Trail	810
121.38484627063575	31.040977791118067	Minhang district	Citizen's Puzzle and Fitness Center	200
121.38705299827437	31.041886732316716	Minhang district	Citizen's Puzzle and Fitness Center	300
121.2078582908648	30.793534226146367	Jinshan district	Citizen's Puzzle and Fitness Center	50
121.48270391383423	31.408885820559647	Baoshan district	Citizen's Puzzle and Fitness Center	300
121.62744	30.894342	Fengxian district	Citizen's Puzzle and Fitness Center	100
121.590096	31.09544	Pudong district	Citizen's Puzzle and Fitness Center	30
121.61400411080979	31.269007978589155	Pudong district	Citizen's Puzzle and Fitness Center	190
121.312448	31.203741	Minhang district	Citizen's Puzzle and Fitness Center	100
121.61440849659893	31.270968223103466	Pudong district	Citizen's Puzzle and Fitness Center	40
121.69288738461472	30.93001154285056	Fengxian district	Citizen's Puzzle and Fitness Center	100
121.51997332275393	31.237602558080784	Pudong district	Citizen's Puzzle and Fitness Center	118
121.60164	30.902498	Fengxian district	Citizen's Puzzle and Fitness Center	100
121.10573	31.155025	Qingpu district	Citizen's Puzzle and Fitness Center	96
121.10582	31.15493	Qingpu district	Citizen's Puzzle and Fitness Center	75
121.61031199245342	31.26849334737475	Pudong district	Citizen's Puzzle and Fitness Center	50
121.04761	31.05808	Qingpu district	Citizen's Puzzle and Fitness Center	80
121.82542	31.031008	Pudong district	Citizen's Puzzle and Fitness Center	60
121.82536	31.03108	Pudong district	Citizen's Puzzle and Fitness Center	30
121.237915	31.28359	Jiading district	Citizen's Puzzle and Fitness Center	500
121.8287	31.039688	Pudong district	Citizen's Puzzle and Fitness Center	65
121.823875	31.040174	Pudong district	Citizen's Puzzle and Fitness Center	30
121.82289	31.038548	Pudong district	Citizen's Puzzle and Fitness Center	40
121.82636	31.03761	Pudong district	Citizen's Puzzle and Fitness Center	30
121.826355	31.037554	Pudong district	Citizen's Puzzle and Fitness Center	30
121.82926	31.033285	Pudong district	Citizen's Puzzle and Fitness Center	30
121.3449986279011	31.28478586841089	Putuo district	Citizen's Puzzle and Fitness Center	80
121.39812	30.882265	Fengxian district	citizen's ballpark	500
121.39812	30.882265	Fengxian district	Citizen's Puzzle and Fitness Center	500
121.39648	30.867174	Fengxian district	Citizen's Puzzle and Fitness Center	500
121.39733	30.869999	Fengxian district	Citizen's Puzzle and Fitness Center	100
121.26431	31.0063	Songjiang district	Citizen's Puzzle and Fitness Center	0
121.49380319400787	31.27418716501937	Hongkou district	Citizen's Puzzle and Fitness Center	50
121.53525450707637	31.287869579395345	Yangpu district	citizen's ballpark	300
121.442665	31.229933	Jingan district	Citizen's Puzzle and Fitness Center	25
121.39307895382619	30.89450157291311	Fengxian district	Civic Fitness Trail	665
121.31043	31.210032	Minhang district	Civic Fitness Trail	1800
121.51550851455687	31.216861137132867	Pudong district	Citizen's Puzzle and Fitness Center	0
121.51708	31.21591	Pudong district	Citizen's Puzzle and Fitness Center	20
121.64954	30.904558	Fengxian district	Citizen's Puzzle and Fitness Center	130
121.692184	30.924347	Fengxian district	Citizen's Puzzle and Fitness Center	1000
121.68723	30.928055	Fengxian district	Citizen's Puzzle and Fitness Center	1000
121.69011932871292	30.925764496819287	Fengxian district	Citizen's Puzzle and Fitness Center	800
121.68936	30.927881	Fengxian district	Citizen's Puzzle and Fitness Center	800
121.688545	30.926834	Fengxian district	Citizen's Puzzle and Fitness Center	800
121.647741124	30.906062248	Fengxian district	Citizen's Puzzle and Fitness Center	300
121.68765	30.92556	Fengxian district	Citizen's Puzzle and Fitness Center	100
121.68867	30.923662	Fengxian district	Citizen's Puzzle and Fitness Center	200
121.30540139196854	30.993961044254565	Songjiang district	Citizen's Puzzle and Fitness Center	50
121.445946	31.188059	Xuhui district	Citizen's Puzzle and Fitness Center	30
121.44404	31.18693	Xuhui district	Citizen's Puzzle and Fitness Center	30
121.44065290689467	31.184534559950123	Xuhui district	Citizen's Puzzle and Fitness Center	14
121.44095	31.187702	Xuhui district	Citizen's Puzzle and Fitness Center	30
121.44003	31.187544	Xuhui district	Citizen's Puzzle and Fitness Center	20
121.4389	31.18769	Xuhui district	Citizen's Puzzle and Fitness Center	25
121.62936450401364	31.18967705093703	Pudong district	Citizen's Puzzle and Fitness Center	50
121.4374771118164	31.220964431762702	Jingan district	Citizen's Puzzle and Fitness Center	20
121.43895864041139	31.218583842972727	Jingan district	Citizen's Puzzle and Fitness Center	35
121.43951	31.218458	Jingan district	Citizen's Puzzle and Fitness Center	25
121.44208	31.216827	Jingan district	Citizen's Puzzle and Fitness Center	25
121.44291687011719	31.218852996826175	Jingan district	Citizen's Puzzle and Fitness Center	10
121.446337	31.203319	Xuhui district	Citizen's Puzzle and Fitness Center	80
121.44491891337823	31.20178346028058	Xuhui district	Citizen's Puzzle and Fitness Center	10
121.445274	31.201122	Xuhui district	Citizen's Puzzle and Fitness Center	10
121.4417	31.200724	Xuhui district	Citizen's Puzzle and Fitness Center	20
121.44207000732422	31.205047607421875	Xuhui district	Citizen's Puzzle and Fitness Center	10
121.44179	31.20602	Xuhui district	Citizen's Puzzle and Fitness Center	10
121.5301780871016	31.28973706880376	Yangpu district	Citizen's Puzzle and Fitness Center	35
121.45046	31.205523	Xuhui district	Citizen's Puzzle and Fitness Center	10
121.456837	31.208984	Xuhui district	Citizen's Puzzle and Fitness Center	10
121.45591	31.211363	Xuhui district	Citizen's Puzzle and Fitness Center	25
121.458466	31.210035	Xuhui district	Citizen's Puzzle and Fitness Center	30
121.4507369995117	31.20365905761718	Xuhui district	Citizen's Puzzle and Fitness Center	10
121.45014190673828	31.202251434326172	Xuhui district	Citizen's Puzzle and Fitness Center	20
121.447759	31.200861	Xuhui district	Citizen's Puzzle and Fitness Center	10
121.4448	31.199627	Xuhui district	Citizen's Puzzle and Fitness Center	20
121.30370575630879	31.15364241519108	Songjiang district	Citizen's Puzzle and Fitness Center	200
121.51210647563792	30.951740453785202	Fengxian district	Civic Fitness Trail	480
121.14623498592836	30.9352143205939	Songjiang district	Citizen's Puzzle and Fitness Center	400
121.14432670860523	30.928135643168453	Songjiang district	Citizen's Puzzle and Fitness Center	120
121.14499376446894	30.926915259877934	Songjiang district	Citizen's Puzzle and Fitness Center	120
121.14854033825965	30.93086158113831	Songjiang district	Citizen's Puzzle and Fitness Center	300
121.5375108459854	31.287106505019864	Yangpu district	Citizen's Puzzle and Fitness Center	60
121.353065	30.726849	Jinshan district	Citizen's Puzzle and Fitness Center	45
121.53348	31.287802	Yangpu district	Citizen's Puzzle and Fitness Center	60
121.535515	31.28642	Yangpu district	Citizen's Puzzle and Fitness Center	40
121.24303	31.386526	Jiading district	Citizen's Puzzle and Fitness Center	200
121.20214	31.213238	Qingpu district	Citizen's Puzzle and Fitness Center	45
121.37383	31.114805	Minhang district	Citizen's Puzzle and Fitness Center	20
121.44194030761719	31.203210830688477	Xuhui district	Citizen's Puzzle and Fitness Center	60
121.45231628417969	31.205158233642578	Xuhui district	Citizen's Puzzle and Fitness Center	10
121.45398	31.20494	Xuhui district	Citizen's Puzzle and Fitness Center	30
121.45653	31.204697	Xuhui district	Citizen's Puzzle and Fitness Center	10
121.172356	31.22724	Qingpu district	citizen's ballpark	300
121.45226	31.157717	Xuhui district	Citizen's Puzzle and Fitness Center	60
121.45594	31.205305	Xuhui district	Citizen's Puzzle and Fitness Center	20
121.46173	31.205961	Xuhui district	Citizen's Puzzle and Fitness Center	20
121.458004	31.20373	Xuhui district	Citizen's Puzzle and Fitness Center	25
121.24074695447361	31.21639991187297	Qingpu district	Citizen's Puzzle and Fitness Center	130
121.45469665527344	31.203014373779297	Xuhui district	Citizen's Puzzle and Fitness Center	20
121.38712	31.277317	Putuo district	Citizen's Puzzle and Fitness Center	40
121.238396	31.245575	Qingpu district	Citizen's Puzzle and Fitness Center	110
121.21321192604184	31.187356693149297	Qingpu district	Citizen's Puzzle and Fitness Center	86
121.45034	31.17973	Xuhui district	Citizen's Puzzle and Fitness Center	100
121.212146	31.190295	Qingpu district	Citizen's Puzzle and Fitness Center	100
121.20819	31.180561	Qingpu district	Citizen's Puzzle and Fitness Center	132
121.169334	31.139046	Qingpu district	Citizen's Puzzle and Fitness Center	50
121.20819	31.180561	Qingpu district	Citizen's Puzzle and Fitness Center	96
121.435276405	31.190157829	Xuhui district	Citizen's Puzzle and Fitness Center	20
121.43448	31.189947	Xuhui district	Citizen's Puzzle and Fitness Center	30
121.43439	31.184752	Xuhui district	Citizen's Puzzle and Fitness Center	30
121.433975	31.187542	Xuhui district	Citizen's Puzzle and Fitness Center	30
121.435616	31.183887	Xuhui district	Citizen's Puzzle and Fitness Center	25
121.43209	31.1841	Xuhui district	Citizen's Puzzle and Fitness Center	20
121.43026	31.184242	Xuhui district	Citizen's Puzzle and Fitness Center	25
121.42774	31.187136	Xuhui district	Citizen's Puzzle and Fitness Center	15
121.4285	31.19017	Xuhui district	Citizen's Puzzle and Fitness Center	10
121.42612	31.190777	Xuhui district	Citizen's Puzzle and Fitness Center	50
121.425309	31.19255	Xuhui district	Citizen's Puzzle and Fitness Center	25
121.425575	31.192638	Xuhui district	Citizen's Puzzle and Fitness Center	20
121.42816	31.193306	Xuhui district	Citizen's Puzzle and Fitness Center	10
121.42525	31.195038	Xuhui district	Citizen's Puzzle and Fitness Center	10
121.4263014509574	31.19622067696158	Xuhui district	Civic Fitness Trail	960
121.42647542921515	31.194904008878297	Xuhui district	Citizen's Puzzle and Fitness Center	1000
121.42732	31.198486	Xuhui district	Citizen's Puzzle and Fitness Center	40
121.4297	31.198267	Xuhui district	Citizen's Puzzle and Fitness Center	25
121.43062105675492	31.19460289785524	Xuhui district	Citizen's Puzzle and Fitness Center	25
121.430435	31.194727	Xuhui district	Citizen's Puzzle and Fitness Center	40
121.42993	31.195543	Xuhui district	Citizen's Puzzle and Fitness Center	25
121.43153	31.195354	Xuhui district	Citizen's Puzzle and Fitness Center	10
121.12329	31.269379	Qingpu district	Citizen's Puzzle and Fitness Center	50
121.43151	31.19567	Xuhui district	Citizen's Puzzle and Fitness Center	65
121.109146	31.144073	Qingpu district	Citizen's Puzzle and Fitness Center	62
121.43093	31.19676	Xuhui district	Citizen's Puzzle and Fitness Center	30
121.432144	31.19694	Xuhui district	Citizen's Puzzle and Fitness Center	20
121.09596986513674	31.24968572693869	Qingpu district	Citizen's Puzzle and Fitness Center	50
121.09141361622775	31.238924842639783	Qingpu district	Citizen's Puzzle and Fitness Center	50
121.08863680516083	31.23643449752655	Qingpu district	Citizen's Puzzle and Fitness Center	40
121.19522	31.201529	Qingpu district	Citizen's Puzzle and Fitness Center	100
121.191055	31.199327	Qingpu district	Civic Fitness Trail	840
121.50751321059052	30.955551888788857	Fengxian district	Civic Fitness Trail	480
121.23656244576226	31.03094597480431	Songjiang district	Citizen's Puzzle and Fitness Center	120
121.09977983068848	31.248052379216617	Qingpu district	Citizen's Puzzle and Fitness Center	50
121.09863490774887	31.25170611366584	Qingpu district	Citizen's Puzzle and Fitness Center	50
121.18779	31.177399	Qingpu district	Citizen's Puzzle and Fitness Center	40
121.45854	31.171911	Xuhui district	Citizen's Puzzle and Fitness Center	100
121.35595	31.235025	Putuo district	Citizen's Puzzle and Fitness Center	30
121.39411	31.23741	Putuo district	Citizen's Puzzle and Fitness Center	100
121.23342	30.772999	Jinshan district	Citizen's Puzzle and Fitness Center	20
121.17801666259766	30.895742416381836	Jinshan district	Citizen's Puzzle and Fitness Center	45
121.52023	30.941105	Fengxian district	Civic Fitness Trail	600
121.271595	31.116677	Songjiang district	Citizen's Puzzle and Fitness Center	800
121.20149	31.151857	Qingpu district	Citizen's Puzzle and Fitness Center	25
121.17348	30.77509	Jinshan district	Citizen's Puzzle and Fitness Center	50
121.21995	31.153433	Qingpu district	Citizen's Puzzle and Fitness Center	95
121.23976	31.1581	Qingpu district	Citizen's Puzzle and Fitness Center	80
121.38954387995729	31.253873696213176	Putuo district	Citizen's Puzzle and Fitness Center	0
121.304066	31.447271	Jiading district	Citizen's Puzzle and Fitness Center	200
121.11543	31.066488	Qingpu district	Citizen's Puzzle and Fitness Center	50
121.39073204484701	31.255484220056417	Putuo district	Citizen's Puzzle and Fitness Center	25
121.468597	31.301205	Hongkou district	Citizen's Puzzle and Fitness Center	100
121.10185701457361	31.148419204708034	Qingpu district	Citizen's Puzzle and Fitness Center	463
121.38102	31.270004	Putuo district	Civic Fitness Trail	153
121.37416380812996	31.26167691752125	Putuo district	Civic Fitness Trail	250
121.02890014648438	31.00004768371582	Qingpu district	Citizen's Puzzle and Fitness Center	50
121.39168	31.24857	Putuo district	Citizen's Puzzle and Fitness Center	50
121.3465891778469	31.29043255153509	Putuo district	Citizen's Puzzle and Fitness Center	100
121.8255	31.03529	Pudong district	Citizen's Puzzle and Fitness Center	30
121.39512	31.262981	Putuo district	Civic Fitness Trail	414
121.22136	31.288967	Jiading district	Citizen's Puzzle and Fitness Center	40
121.20112	31.262535	Jiading district	citizen's ballpark	960
121.40631871268695	31.261176829316895	Putuo district	Citizen's Puzzle and Fitness Center	50
121.25707605294475	31.10738707424053	Songjiang district	Citizen's Puzzle and Fitness Center	600
121.40351154878145	31.24885423847933	Putuo district	Civic Fitness Trail	294
121.83531	31.034908	Pudong district	Citizen's Puzzle and Fitness Center	30
121.839485	31.027939	Pudong district	Citizen's Puzzle and Fitness Center	45
121.40014	31.248667	Putuo district	Civic Fitness Trail	479.6
121.4002	31.25039	Putuo district	Citizen's Puzzle and Fitness Center	40
121.40640507981543	31.309271245677703	Baoshan district	Citizen's Puzzle and Fitness Center	80
121.3470424682734	31.28066618811935	Putuo district	Civic Fitness Trail	208
121.3939370227032	31.26680537552173	Putuo district	Citizen's Puzzle and Fitness Center	50
121.39537048339844	31.265378952026367	Putuo district	Citizen's Puzzle and Fitness Center	50
121.397500899	31.252871799	Putuo district	Citizen's Puzzle and Fitness Center	100
121.397252	31.259619	Putuo district	Citizen's Puzzle and Fitness Center	40
121.39981568714684	31.25850622757567	Putuo district	Citizen's Puzzle and Fitness Center	45
121.39987725837369	31.259838417672157	Putuo district	Citizen's Puzzle and Fitness Center	40
121.40249	31.256569	Putuo district	Citizen's Puzzle and Fitness Center	50
121.39862549179834	31.248911926221115	Putuo district	Citizen's Puzzle and Fitness Center	40
121.393512	31.246417	Putuo district	Citizen's Puzzle and Fitness Center	70
121.436901	31.2571	Putuo district	Citizen's Puzzle and Fitness Center	50
121.434692	31.258287	Putuo district	Citizen's Puzzle and Fitness Center	60
121.39708003690974	31.261417803171828	Putuo district	Civic Fitness Trail	414
121.437512	31.261491	Putuo district	Civic Fitness Trail	266
121.382607	31.261182	Putuo district	Civic Fitness Trail	156
121.39470412259531	31.257640527255074	Putuo district	Citizen's Puzzle and Fitness Center	25
121.4102783203125	31.21205711364746	Changning district	Citizen's Puzzle and Fitness Center	80
121.34686717057376	31.10443909387722	Songjiang district	Citizen's Puzzle and Fitness Center	300
121.392469	31.195915	Changning district	Citizen's Puzzle and Fitness Center	40
121.38750593631134	31.264090213260342	Putuo district	Citizen's Puzzle and Fitness Center	35
121.389771632	31.263923986	Putuo district	Citizen's Puzzle and Fitness Center	35
121.38666194594693	31.26152666982547	Putuo district	Citizen's Puzzle and Fitness Center	50
121.425896	31.204975	Changning district	Citizen's Puzzle and Fitness Center	50
121.38355732104598	31.26654029800375	Putuo district	Civic Fitness Trail	300
121.42892	31.20685	Changning district	Citizen's Puzzle and Fitness Center	80
121.42755	31.206455	Changning district	Citizen's Puzzle and Fitness Center	80
121.43121337890625	31.21147346496582	Changning district	Citizen's Puzzle and Fitness Center	80
121.38184	31.260633	Putuo district	Citizen's Puzzle and Fitness Center	40
121.38317	31.258549	Putuo district	Citizen's Puzzle and Fitness Center	40
121.4391937255859	31.19828987121583	Xuhui district	Citizen's Puzzle and Fitness Center	10
121.446835	31.207469	Xuhui district	Citizen's Puzzle and Fitness Center	10
121.45907	31.204803	Xuhui district	Citizen's Puzzle and Fitness Center	10
121.387595	31.253764	Putuo district	Citizen's Puzzle and Fitness Center	45
121.380089	31.250147	Putuo district	Citizen's Puzzle and Fitness Center	25
120.98395	31.051676	Qingpu district	Citizen's Puzzle and Fitness Center	40
121.6331714263789	31.11795991134789	Pudong district	Citizen's Puzzle and Fitness Center	50
121.38460884428204	31.251812847850264	Putuo district	Citizen's Puzzle and Fitness Center	40
121.197975	31.193977	Qingpu district	Citizen's Puzzle and Fitness Center	80
121.38123321533203	31.252460479736328	Putuo district	Civic Fitness Trail	130
121.39772734679809	31.233425214079087	Putuo district	Civic Fitness Trail	450
121.39011	31.252441	Putuo district	Citizen's Puzzle and Fitness Center	45
121.3919645210802	31.24639234199807	Putuo district	Citizen's Puzzle and Fitness Center	35
121.39974739614426	31.092651483287522	Minhang district	Citizen's Puzzle and Fitness Center	120
121.3993	31.2522	Putuo district	Citizen's Puzzle and Fitness Center	35
121.4003	31.24619	Putuo district	Citizen's Puzzle and Fitness Center	100
121.17835	31.119658	Qingpu district	Citizen's Puzzle and Fitness Center	50
121.3786392211914	31.235279083251953	Putuo district	Citizen's Puzzle and Fitness Center	30
121.09135	31.154755	Qingpu district	Citizen's Puzzle and Fitness Center	50
121.37776	31.235859	Putuo district	Citizen's Puzzle and Fitness Center	25
121.147156	31.150707	Qingpu district	Citizen's Puzzle and Fitness Center	50
121.15935	31.153828	Qingpu district	Citizen's Puzzle and Fitness Center	120
121.3904546087048	31.241039520875013	Putuo district	Citizen's Puzzle and Fitness Center	50
121.13766741510305	31.25836375021278	Qingpu district	citizen's ballpark	3750
121.42166589216943	31.359948164871437	Baoshan district	Citizen's Puzzle and Fitness Center	60
121.1966	31.15866	Qingpu district	Civic Fitness Trail	950
121.873085	31.53239	Chongming district	Citizen's Puzzle and Fitness Center	75
121.35655	31.287544	Putuo district	Citizen's Puzzle and Fitness Center	40
121.347863227129	31.28310910400107	Putuo district	Citizen's Puzzle and Fitness Center	45
121.3467085361481	31.28304033653983	Putuo district	Citizen's Puzzle and Fitness Center	200
121.391436	31.232132	Putuo district	Civic Fitness Trail	200
121.367058	31.239288	Putuo district	Citizen's Puzzle and Fitness Center	40
121.392766	31.237815	Putuo district	Citizen's Puzzle and Fitness Center	60
121.433708	31.257947	Putuo district	Citizen's Puzzle and Fitness Center	50
121.437035	31.261608	Putuo district	Citizen's Puzzle and Fitness Center	15
121.398032	31.235657	Putuo district	Citizen's Puzzle and Fitness Center	35
121.43629760579762	31.264008504330693	Putuo district	Citizen's Puzzle and Fitness Center	50
121.397739	31.239186	Putuo district	Citizen's Puzzle and Fitness Center	18
121.09660941018397	31.240312114307358	Qingpu district	Citizen's Puzzle and Fitness Center	40
121.43773651123047	31.263240814208984	Putuo district	Citizen's Puzzle and Fitness Center	50
121.395524	31.235267	Putuo district	Citizen's Puzzle and Fitness Center	25
121.394329	31.235124	Putuo district	Citizen's Puzzle and Fitness Center	25
121.39036092644548	31.23830491968054	Putuo district	Civic Fitness Trail	608
121.443064	31.265436	Putuo district	Citizen's Puzzle and Fitness Center	60
121.316539	31.148921	Songjiang district	Citizen's Puzzle and Fitness Center	200
121.316539	31.148921	Songjiang district	Citizen's Puzzle and Fitness Center	100
121.387955	31.240686	Putuo district	Citizen's Puzzle and Fitness Center	30
121.387886	31.241248	Putuo district	Citizen's Puzzle and Fitness Center	45
121.39183	31.241325	Putuo district	Citizen's Puzzle and Fitness Center	40
121.395072	31.240703	Putuo district	Citizen's Puzzle and Fitness Center	40
121.398155	31.243605	Putuo district	Citizen's Puzzle and Fitness Center	45
121.43938572273974	31.2678346196151	Putuo district	Citizen's Puzzle and Fitness Center	80
121.43776065280542	31.26667643681043	Putuo district	Citizen's Puzzle and Fitness Center	200
121.436042	31.268893	Putuo district	Citizen's Puzzle and Fitness Center	100
121.434105	31.265409	Putuo district	Citizen's Puzzle and Fitness Center	50
121.209915	31.328917	Jiading district	Citizen's Puzzle and Fitness Center	300
121.396363	30.893698	Fengxian district	Citizen's Puzzle and Fitness Center	500
121.26517754034613	31.435864952057553	Jiading district	Citizen's Puzzle and Fitness Center	55
120.93561	31.022287	Qingpu district	Citizen's Puzzle and Fitness Center	80
121.4939102105822	31.34958249254557	Baoshan district	Citizen's Puzzle and Fitness Center	120
120.9137	31.025034	Qingpu district	Citizen's Puzzle and Fitness Center	40
120.91276	31.0199	Qingpu district	Citizen's Puzzle and Fitness Center	80
120.90896	31.020306	Qingpu district	Citizen's Puzzle and Fitness Center	80
121.42749491773205	31.266619372729107	Putuo district	Citizen's Puzzle and Fitness Center	50
121.25068	31.30798	Jiading district	Citizen's Puzzle and Fitness Center	250
121.26158	31.012774	Songjiang district	Citizen's Puzzle and Fitness Center	300
121.093728	31.137718	Qingpu district	Citizen's Puzzle and Fitness Center	80
121.086365	31.04139	Qingpu district	Citizen's Puzzle and Fitness Center	80
121.56633	31.146484	Pudong district	Citizen's Puzzle and Fitness Center	45
121.39476776123047	31.248544692993164	Putuo district	Citizen's Puzzle and Fitness Center	20
121.391891	31.244456	Putuo district	Citizen's Puzzle and Fitness Center	60
121.389809	31.245432	Putuo district	Citizen's Puzzle and Fitness Center	65
121.381503	31.247582	Putuo district	Citizen's Puzzle and Fitness Center	30
121.36562888336182	31.23083350558184	Putuo district	citizen's ballpark	840
121.42604763060548	31.27101658517686	Putuo district	Citizen's Puzzle and Fitness Center	60
121.424739	31.265458	Putuo district	Citizen's Puzzle and Fitness Center	80
121.3619	31.2329	Putuo district	Citizen's Puzzle and Fitness Center	50
121.19674	31.214733	Qingpu district	Citizen's Puzzle and Fitness Center	65
121.364876	31.234032	Putuo district	Citizen's Puzzle and Fitness Center	50
121.42527	31.264673	Putuo district	Citizen's Puzzle and Fitness Center	50
121.408289	31.263208	Putuo district	Citizen's Puzzle and Fitness Center	30
121.425429	31.264057	Putuo district	Citizen's Puzzle and Fitness Center	40
121.31570041129171	31.151302639586298	Songjiang district	Citizen's Puzzle and Fitness Center	200
121.31468859065872	31.152049762139125	Songjiang district	Citizen's Puzzle and Fitness Center	50
121.382274	31.240649	Putuo district	Citizen's Puzzle and Fitness Center	60
121.4268	31.263258	Putuo district	Citizen's Puzzle and Fitness Center	50
121.3773	31.24229	Putuo district	Citizen's Puzzle and Fitness Center	40
121.425737	31.262966	Putuo district	Citizen's Puzzle and Fitness Center	80
121.16245	31.217113	Qingpu district	Citizen's Puzzle and Fitness Center	0
121.44731	31.256388	Putuo district	Citizen's Puzzle and Fitness Center	30
121.16151	31.208218	Qingpu district	Citizen's Puzzle and Fitness Center	40
121.443924	31.257557	Putuo district	Citizen's Puzzle and Fitness Center	30
121.42656	31.25986	Putuo district	Citizen's Puzzle and Fitness Center	20
121.427673745	31.25981984	Putuo district	Citizen's Puzzle and Fitness Center	60
121.43021392822266	31.25901222229004	Putuo district	Citizen's Puzzle and Fitness Center	40
121.432778	31.256214	Putuo district	Citizen's Puzzle and Fitness Center	30
121.43003	31.26003	Putuo district	Citizen's Puzzle and Fitness Center	50
121.429144	31.260442	Putuo district	Citizen's Puzzle and Fitness Center	100
121.08279022308317	31.230750941963638	Qingpu district	Citizen's Puzzle and Fitness Center	40
121.58431	31.348673	Pudong district	Citizen's Puzzle and Fitness Center	78
121.44281	31.04701	Minhang district	Citizen's Puzzle and Fitness Center	100
121.20619	31.0154	Songjiang district	Citizen's Puzzle and Fitness Center	200
121.82855	31.0131	Pudong district	Citizen's Puzzle and Fitness Center	25
121.08194	31.114307	Qingpu district	Citizen's Puzzle and Fitness Center	50
121.431114	31.25932	Putuo district	Citizen's Puzzle and Fitness Center	100
121.836174	31.034365	Pudong district	Citizen's Puzzle and Fitness Center	45
121.836174	31.034365	Pudong district	Citizen's Puzzle and Fitness Center	30
121.419066	31.260404	Putuo district	Citizen's Puzzle and Fitness Center	30
121.37519	31.236172	Putuo district	Citizen's Puzzle and Fitness Center	50
121.3687	31.24267	Putuo district	Citizen's Puzzle and Fitness Center	20
121.368818	31.245857	Putuo district	Citizen's Puzzle and Fitness Center	50
121.3756	31.238832	Putuo district	Citizen's Puzzle and Fitness Center	50
121.372229	31.240052	Putuo district	Citizen's Puzzle and Fitness Center	55
121.36901748483123	31.24057619760331	Putuo district	Civic Fitness Trail	120
121.36958313	31.241107941	Putuo district	Civic Fitness Trail	200
121.369707	31.241727	Putuo district	Citizen's Puzzle and Fitness Center	30
121.366127	31.241051	Putuo district	Citizen's Puzzle and Fitness Center	35
121.421404	31.260426	Putuo district	Citizen's Puzzle and Fitness Center	40
121.370324	31.243917	Putuo district	Citizen's Puzzle and Fitness Center	30
121.41740417480469	31.26230239868164	Putuo district	Citizen's Puzzle and Fitness Center	40
121.373207	31.241349	Putuo district	Citizen's Puzzle and Fitness Center	40
121.263596	31.414642	Jiading district	Citizen's Puzzle and Fitness Center	100
121.374924	31.243885	Putuo district	Citizen's Puzzle and Fitness Center	45
121.3403744995594	31.29257332044799	Putuo district	Citizen's Puzzle and Fitness Center	40
121.397316	31.26852	Putuo district	Citizen's Puzzle and Fitness Center	30
121.40554809570312	31.276630401611328	Putuo district	Citizen's Puzzle and Fitness Center	30
121.32781388282989	31.14954730467832	Songjiang district	Citizen's Puzzle and Fitness Center	60
121.40126	31.276557	Putuo district	Citizen's Puzzle and Fitness Center	25
121.57857	31.135492	Pudong district	Citizen's Puzzle and Fitness Center	30
121.578606	31.135448	Pudong district	Citizen's Puzzle and Fitness Center	90
121.456492	31.253258	Jingan district	Citizen's Puzzle and Fitness Center	30
121.40244899177577	31.27554381532992	Putuo district	Citizen's Puzzle and Fitness Center	50
121.40531158447266	31.274356842041016	Putuo district	Citizen's Puzzle and Fitness Center	50
121.25564	31.419434	Jiading district	Civic Fitness Trail	360
121.40458679199219	31.272430419921875	Putuo district	Citizen's Puzzle and Fitness Center	40
121.25564	31.419434	Jiading district	Citizen's Puzzle and Fitness Center	35
121.4020243498764	31.257175703097477	Putuo district	Civic Fitness Trail	250
121.39374653996076	30.99305367819371	Minhang district	Citizen's Puzzle and Fitness Center	200
121.4036102828046	31.267865257052478	Putuo district	Civic Fitness Trail	360
121.40320947301599	31.26685923457546	Putuo district	Citizen's Puzzle and Fitness Center	25
121.5786	31.135511	Pudong district	Citizen's Puzzle and Fitness Center	60
121.57869	31.135406	Pudong district	Citizen's Puzzle and Fitness Center	60
121.579539	31.134658	Pudong district	Citizen's Puzzle and Fitness Center	35
121.4083	31.267624	Putuo district	Citizen's Puzzle and Fitness Center	50
121.580376	31.135185	Pudong district	Citizen's Puzzle and Fitness Center	45
121.25942	31.112627	Songjiang district	Civic Fitness Trail	5720
121.25934	31.11262	Songjiang district	Citizen's Puzzle and Fitness Center	150
121.41242	31.26211	Putuo district	Citizen's Puzzle and Fitness Center	30
121.823654	31.023352	Pudong district	Citizen's Puzzle and Fitness Center	26
121.41412	31.261873	Putuo district	Citizen's Puzzle and Fitness Center	50
121.415391	31.264724	Putuo district	Citizen's Puzzle and Fitness Center	40
121.41223	31.263815	Putuo district	Citizen's Puzzle and Fitness Center	80
120.949356	31.11675	Qingpu district	citizen's ballpark	700
121.70737817102292	31.383823024133523	Chongming district	Citizen's Puzzle and Fitness Center	150
121.821236	31.018393	Pudong district	Citizen's Puzzle and Fitness Center	35
121.016045	31.07841	Qingpu district	Citizen's Puzzle and Fitness Center	80
121.25812662307153	31.010999680667794	Songjiang district	Citizen's Puzzle and Fitness Center	200
121.5834	31.138311	Pudong district	Citizen's Puzzle and Fitness Center	30
121.82215	31.012533	Pudong district	Citizen's Puzzle and Fitness Center	49
121.835304	31.02043	Pudong district	Citizen's Puzzle and Fitness Center	30
121.83521	31.025423	Pudong district	Citizen's Puzzle and Fitness Center	25
121.8292	31.027353	Pudong district	Citizen's Puzzle and Fitness Center	40
121.81966	31.028765	Pudong district	Citizen's Puzzle and Fitness Center	34
121.81873	31.02664	Pudong district	Citizen's Puzzle and Fitness Center	35
121.73443	30.863726	Fengxian district	Citizen's Puzzle and Fitness Center	300
121.18839	31.206856	Qingpu district	Citizen's Puzzle and Fitness Center	45
121.81219	31.020115	Pudong district	Citizen's Puzzle and Fitness Center	25
121.571556	31.138681	Pudong district	Citizen's Puzzle and Fitness Center	60
121.83754	31.017807	Pudong district	Citizen's Puzzle and Fitness Center	60
121.836105	31.02354	Pudong district	Citizen's Puzzle and Fitness Center	49
121.36301	31.237646	Putuo district	Citizen's Puzzle and Fitness Center	45
121.360648	31.234565	Putuo district	Citizen's Puzzle and Fitness Center	55
121.39698356065097	31.272769716750386	Putuo district	Citizen's Puzzle and Fitness Center	30
121.28359211120605	31.081753849206127	Songjiang district	Citizen's Puzzle and Fitness Center	500
121.44969124410615	31.253970693733287	Putuo district	Citizen's Puzzle and Fitness Center	60
121.448204	31.257277	Putuo district	Citizen's Puzzle and Fitness Center	50
121.443313	31.259195	Putuo district	Civic Fitness Trail	300
121.43916	31.2537	Putuo district	Citizen's Puzzle and Fitness Center	50
121.37399810317996	31.243447165424445	Putuo district	Citizen's Puzzle and Fitness Center	30
121.36538	31.235883	Putuo district	Citizen's Puzzle and Fitness Center	50
121.36533461660666	31.239139627326573	Putuo district	Civic Fitness Trail	840
121.371124	31.237091	Putuo district	Citizen's Puzzle and Fitness Center	75
121.368965	31.23896	Putuo district	Citizen's Puzzle and Fitness Center	30
121.363844	31.235439	Putuo district	Citizen's Puzzle and Fitness Center	60
121.36529218650819	31.23955182367847	Putuo district	Citizen's Puzzle and Fitness Center	20
121.3560010492802	31.28616462090751	Putuo district	Citizen's Puzzle and Fitness Center	60
121.3631	31.278656	Putuo district	Civic Fitness Trail	244
121.38666	31.271832	Putuo district	Citizen's Puzzle and Fitness Center	50
121.39500992529554	31.23890368446962	Putuo district	Citizen's Puzzle and Fitness Center	40
121.38215	31.247701	Putuo district	Citizen's Puzzle and Fitness Center	25
121.3920538956432	31.23776371067978	Putuo district	Citizen's Puzzle and Fitness Center	15
121.38763	31.243864	Putuo district	Citizen's Puzzle and Fitness Center	40
121.39691228471321	31.23463724705188	Putuo district	Citizen's Puzzle and Fitness Center	25
121.39205381202433	31.239141091552014	Putuo district	Citizen's Puzzle and Fitness Center	25
121.39193	31.24009	Putuo district	Citizen's Puzzle and Fitness Center	50
121.392985	31.245457	Putuo district	Citizen's Puzzle and Fitness Center	20
121.49727	31.155468	Pudong district	Citizen's Puzzle and Fitness Center	110
121.49812	31.155102	Pudong district	Citizen's Puzzle and Fitness Center	40
121.49587	31.154654	Pudong district	Citizen's Puzzle and Fitness Center	80
121.496574	31.15397	Pudong district	Citizen's Puzzle and Fitness Center	120
121.49374	31.153425	Pudong district	Citizen's Puzzle and Fitness Center	30
121.492905	31.153666	Pudong district	Citizen's Puzzle and Fitness Center	110
121.58412	31.311579	Pudong district	Citizen's Puzzle and Fitness Center	155
121.36012	31.23445	Putuo district	Civic Fitness Trail	420
121.38081	31.26118	Putuo district	Citizen's Puzzle and Fitness Center	35
121.45509	31.113876	Xuhui district	Citizen's Puzzle and Fitness Center	40
121.36901748483123	31.24057619760331	Putuo district	citizen's ballpark	420
121.44340716513861	31.32430889933407	Baoshan district	Citizen's Puzzle and Fitness Center	60
121.194534	31.066263	Songjiang district	Citizen's Puzzle and Fitness Center	40
121.19153	31.065765	Songjiang district	Citizen's Puzzle and Fitness Center	40
121.37695	31.260376	Putuo district	Citizen's Puzzle and Fitness Center	40
121.39973449707031	31.14948844909668	Minhang district	Citizen's Puzzle and Fitness Center	150
121.3474	31.28333	Putuo district	Civic Fitness Trail	100.1
121.08401	31.117558	Qingpu district	Citizen's Puzzle and Fitness Center	40
121.40921777130606	31.225635249796756	Putuo district	Civic Fitness Trail	385
121.60368924090594	31.27117431181316	Pudong district	Citizen's Puzzle and Fitness Center	0
121.41139	31.199767	Changning district	Citizen's Puzzle and Fitness Center	50
121.60303819342766	31.269539720003177	Pudong district	Citizen's Puzzle and Fitness Center	60
121.411479136328	31.19855701475863	Changning district	Citizen's Puzzle and Fitness Center	60
121.7544393888855	31.038082465850195	Pudong district	Citizen's Puzzle and Fitness Center	100
121.414128349	31.197875698	Changning district	Citizen's Puzzle and Fitness Center	50
121.387535	31.236841	Putuo district	Citizen's Puzzle and Fitness Center	35
121.414324	31.193515	Changning district	Citizen's Puzzle and Fitness Center	60
121.37746	31.223944	Putuo district	citizen's ballpark	1350
121.417705	31.197838	Changning district	Citizen's Puzzle and Fitness Center	60
121.38136	31.225718	Putuo district	citizen's ballpark	1296
121.40621948242188	31.210309982299805	Changning district	Citizen's Puzzle and Fitness Center	65
121.41060638427734	31.20701789855957	Changning district	Citizen's Puzzle and Fitness Center	150
121.09036	31.159222	Qingpu district	Citizen's Puzzle and Fitness Center	70
120.98407	31.052023	Qingpu district	Citizen's Puzzle and Fitness Center	40
121.160034	30.788906	Jinshan district	Citizen's Puzzle and Fitness Center	70
121.16097	30.790873	Jinshan district	Citizen's Puzzle and Fitness Center	60
121.86836572027093	30.928752849634712	Pudong district	Civic Fitness Trail	400
121.900856	30.951357	Pudong district	citizen's ballpark	400
121.84703826904297	30.96746063232422	Pudong district	citizen's ballpark	630
121.8818884260021	30.938238427587017	Pudong district	Citizen's Puzzle and Fitness Center	120
121.87372	30.9735	Pudong district	Citizen's Puzzle and Fitness Center	400
121.8753727806436	30.919279157446905	Pudong district	Citizen's Puzzle and Fitness Center	60
121.17004	31.139303	Qingpu district	citizen's ballpark	500
121.87492	30.97689	Pudong district	Citizen's Puzzle and Fitness Center	40
121.87940843232008	30.908827348266012	Pudong district	citizen's ballpark	500
121.86833	30.976643	Pudong district	citizen's ballpark	1278
121.88457569794271	30.90803790027395	Pudong district	Citizen's Puzzle and Fitness Center	60
121.87928228278592	30.916358001661607	Pudong district	Citizen's Puzzle and Fitness Center	180
121.87265305638027	30.91163776278426	Pudong district	Citizen's Puzzle and Fitness Center	600
121.86861317998864	30.97741016639341	Pudong district	citizen's ballpark	500
121.866745	30.996502	Pudong district	Citizen's Puzzle and Fitness Center	200
121.847466	30.967545	Pudong district	Citizen's Puzzle and Fitness Center	336
121.84696	30.967703	Pudong district	citizen's ballpark	400
121.44134521484375	31.215774536132812	Jingan district	Citizen's Puzzle and Fitness Center	20
121.4481	31.216597	Jingan district	Citizen's Puzzle and Fitness Center	30
121.44331359863281	31.217411041259766	Jingan district	Citizen's Puzzle and Fitness Center	20
121.503718	31.272872	Hongkou district	citizen's ballpark	600
121.503718	31.272872	Hongkou district	Citizen's Puzzle and Fitness Center	140
121.44184	31.219278	Jingan district	Citizen's Puzzle and Fitness Center	35
121.446752	31.225236	Jingan district	Citizen's Puzzle and Fitness Center	25
121.392313	31.204123	Changning district	Citizen's Puzzle and Fitness Center	50
121.5053	31.27849	Yangpu district	Citizen's Puzzle and Fitness Center	25
121.540619	31.316513	Yangpu district	Civic Fitness Trail	475.5
121.87213849025838	30.98660677361678	Pudong district	Citizen's Puzzle and Fitness Center	25
121.33639	31.47746	Baoshan district	Civic Fitness Trail	1451
121.104541	31.242052	Qingpu district	Citizen's Puzzle and Fitness Center	40
121.08462	31.043013	Qingpu district	Citizen's Puzzle and Fitness Center	40
121.08462	31.043013	Qingpu district	citizen's ballpark	700
121.59851837158202	31.13974952697753	Pudong district	Citizen's Puzzle and Fitness Center	80
121.38984784254089	31.239674091868846	Putuo district	Citizen's Puzzle and Fitness Center	25
121.36542	31.238155	Putuo district	Citizen's Puzzle and Fitness Center	45
121.36394	31.24067	Putuo district	Citizen's Puzzle and Fitness Center	35
121.343	31.28399	Putuo district	citizen's ballpark	376
121.31248474121094	30.754112243652344	Jinshan district	Civic Fitness Trail	550
121.521693	30.827532	Fengxian district	Citizen's Puzzle and Fitness Center	100
121.40019	31.283594	Putuo district	Citizen's Puzzle and Fitness Center	186
121.24732	31.26814	Jiading district	Citizen's Puzzle and Fitness Center	200
121.485298	31.282725	Hongkou district	Citizen's Puzzle and Fitness Center	25
[truncated: 16,381 more rows]
