# Supplementary material for: A research on spatial configuration characteristics and social performance evaluation of public sports facilities in shanghai based on geographic information system (GIS)
Source: PLoS One. 2025 May 12;20(5):e0310585. doi: 10.1371/journal.pone.0310585 (PMC12068736; doi:10.1371/journal.pone.0310585)
Supplement: S11 File — (XML) [file pone.0310585.s011.xml]

<PAMDataset>
  <PAMRasterBand band="1">
    <Histograms>
      <HistItem>
        <HistMin>0.0006778312381356955</HistMin>
        <HistMax>3122.02392578125</HistMax>
        <BucketCount>256</BucketCount>
        <IncludeOutOfRange>1</IncludeOutOfRange>
        <Approximate>0</Approximate>
        <HistCounts>515830|129348|64974|40997|26863|19510|15012|11696|9247|7217|5998|5006|4240|3806|3491|2929|2792|2634|2507|2310|2160|2054|1852|1747|1490|1298|1110|991|931|923|848|811|671|664|523|426|421|358|322|304|271|263|253|221|163|160|150|167|154|152|150|156|143|123|116|108|75|85|87|85|87|81|85|96|74|88|82|85|83|91|57|62|57|55|47|33|57|52|61|32|41|42|30|39|37|38|28|39|40|30|24|21|21|21|26|27|22|17|27|23|16|18|16|19|18|14|18|17|13|21|12|12|14|13|15|8|9|11|5|9|16|13|12|9|9|14|7|4|4|3|6|3|3|3|4|2|4|1|1|4|5|0|5|1|3|1|2|3|1|2|0|1|0|2|1|4|2|1|0|0|1|1|0|0|0|2|0|2|0|2|0|3|2|1|0|1|1|2|2|1|0|1|1|3|0|1|0|1|1|1|0|1|3|2|1|2|0|1|1|2|0|0|0|0|1|1|2|1|0|0|0|0|1|0|0|0|0|0|0|0|0|1|0|1|0|0|0|0|0|0|0|0|0|0|0|0|0|0|0|1|0|0|0|0|0|0|0|0|0|0|0|0|0|1|0|1</HistCounts>
      </HistItem>
    </Histograms>
  </PAMRasterBand>
</PAMDataset>
