# Supplementary material for: A research on spatial configuration characteristics and social performance evaluation of public sports facilities in shanghai based on geographic information system (GIS)
Source: PLoS One. 2025 May 12;20(5):e0310585. doi: 10.1371/journal.pone.0310585 (PMC12068736; doi:10.1371/journal.pone.0310585)
Supplement: S13 File — (XML) [file pone.0310585.s013.xml]

<?xml version="1.0" encoding="UTF-8"?>
<metadata xml:lang="zh"><Esri><CreaDate>20240112</CreaDate><CreaTime>02232100</CreaTime><ArcGISFormat>1.0</ArcGISFormat><SyncOnce>TRUE</SyncOnce><DataProperties><itemProps><itemLocation><linkage Sync="TRUE">file://\\DESKTOP-6TKFFUE\C$\Users\wlx2018\Desktop\上海体育设施2\commondata\raster_data\上海市_chn_ppp_2020_UNadj.tif</linkage><protocol Sync="TRUE">Local Area Network</protocol></itemLocation></itemProps><copyHistory><copy source="F:\11工作作图\0104 上海\上海数据\上海人口\上海市_chn_ppp_2020_UNadj.tif" dest="\\DESKTOP-6TKFFUE\C$\Users\wlx2018\Desktop\上海体育设施2\commondata\raster_data\上海市_chn_ppp_2020_UNadj.tif" date="20240112" time="02232100"></copy></copyHistory></DataProperties></Esri></metadata>
